# Supplementary material for: Epigenetic and genetic components of height regulation
Source: Nat Commun. 2016 Nov 16;7:13490. doi: 10.1038/ncomms13490 (PMC5116096; doi:10.1038/ncomms13490)
Supplement: Supplementary Data 1 — Coordinates of imprinted genes according to the GeneImprint database (http://www.geneimprint.com/) and a publication by Babak et al. (PMID: 25848752). [file ncomms13490-s2.xlsx]

## Sheet: Supp_data_1
Supplementary Data 1. Coordinates of imprinted genes according to the GeneImprint database (http://www.geneimprint.com/) and a publication by Babak et al. (PMID: 25848752).
Gene	Position (Hg38)	Expressed allele	Source
ABCC9	chr12:21797389-21941863	Maternal	GeneImprint
ABCG8	chr2:43838964-43878808	Maternal	GeneImprint
ACD	chr16:67657512-67660815	Maternal	GeneImprint
ADAM23	chr2:206443544-206621130	Paternal	Babak et al.
ADAMTS16	chr5:5140330-5320299	Maternal	GeneImprint
AGO2	chr8:140531165-140635547	Maternal	Babak et al.
AIM1	chr6:106360808-106570460	Paternal	GeneImprint
AIRN	chr6:160003291-160007664	Paternal	Babak et al.
ALDH1L1	chr3:126103561-126181186	Maternal	GeneImprint
AMPD3	chr11:10450321-10507579	-	Babak et al.
ANO1	chr11:69985875-70189545	Maternal	GeneImprint
APBA1	chr9:69427532-69672359	Paternal	GeneImprint
ASB4	chr7:95485901-95540231	Maternal	Babak et al.
ASCL2	chr11:2268498-2270952	Maternal	Babak et al.
ATP10A	chr15:25678712-25865170	Maternal	Babak et al.,GeneImprint
B4GALNT4	chr11:369795-382117	Maternal	GeneImprint
BCL2L1	chr20:31664452-31723955	Paternal	Babak et al.
BEGAIN	chr14:100537147-100569794	-	Babak et al.
BLCAP	chr20:37517417-37527931	Isoform Dependent	GeneImprint,Babak et al.
BMP8B	chr1:39758231-39788861	Paternal	GeneImprint
BTNL2	chr6:32394736-32407123	Maternal	GeneImprint
C10orf91	chr10:132445210-132448321	Maternal	GeneImprint
C9orf116	chr9:135495180-135499915	Paternal	GeneImprint
C9orf85	chr9:71911507-71973457	Paternal	GeneImprint
CALCR	chr7:93424487-93574730	Maternal	Babak et al.
CCDC40	chr17:80036632-80100613	Paternal	Babak et al.
CCDC85A	chr2:56184123-56386174	Paternal	GeneImprint
CD81	chr11:2376161-2397419	Maternal	Babak et al.
CDH15	chr16:89171755-89195492	-	Babak et al.
CDH18	chr5:19473031-20575863	Paternal	GeneImprint
CDK4	chr12:57747727-57752447	Maternal	GeneImprint
CDKN1C	chr11:2883218-2885832	Maternal	Babak et al.,GeneImprint
CELF4	chr18:37243040-37566037	Maternal	GeneImprint
CFAP46	chr10:132808392-132942823	Maternal	GeneImprint
CHMP2A	chr19:58551566-58555128	Maternal	GeneImprint
CHST8	chr19:33621955-33773509	Maternal	GeneImprint
COL9A3	chr20:62817062-62841159	Maternal	GeneImprint
COMMD1	chr2:61888835-62136070	Maternal	Babak et al.
COPG2	chr7:130506238-130668758	Maternal	Babak et al.
COPG2IT1	chr7:130543453-130546900	Paternal	GeneImprint
CPA4	chr7:130293134-130324180	Maternal	GeneImprint
CSF2	chr5:132073792-132076170	Maternal	GeneImprint
CYP1B1	chr2:38067603-38076181	Paternal	GeneImprint
DACT2	chr6:168292830-168319754	Maternal,Paternal	Babak et al.
DCN	chr12:91145258-91183029	Maternal	Babak et al.
DDC	chr7:50458436-50565457	Isoform Dependent	GeneImprint
DDC	chr7:50458436-50565457	-	Babak et al.
DGCR6	chr22:18906223-18912088	Random	GeneImprint
DGCR6L	chr22:20314238-20320105	Random	GeneImprint
DHFR	chr5:80626226-80654981	-	Babak et al.
DIO3	chr14:101561351-101563452	Paternal	Babak et al.
DIRAS3	chr1:68045962-68050997	Paternal	GeneImprint
DLGAP2	chr8:927021-1708476	Paternal	GeneImprint
DLK1	chr14:100726865-100735130	Paternal	Babak et al.,GeneImprint
DLX5	chr7:97020390-97024831	Maternal	Babak et al.,GeneImprint
DNMT1	chr19:10133345-10195079	Paternal	GeneImprint
DVL1	chr1:1335278-1349117	Maternal	GeneImprint
E2F7	chr12:77021246-77065580	Maternal	GeneImprint
EDN3	chr20:59300444-59325992	Maternal	Babak et al.
EGFL7	chr9:136658856-136672678	Paternal	GeneImprint
EVX1	chr7:27242545-27247819	Paternal	GeneImprint
FAM50B	chr6:3849398-3851317	Paternal	GeneImprint
FASTK	chr7:151076621-151080883	Maternal	GeneImprint
FBRSL1	chr12:132490455-132585188	Maternal	GeneImprint
FERMT2	chr14:52857271-52951097	Paternal	GeneImprint
FGFRL1	chr4:1011822-1026898	Maternal	GeneImprint
FLJ20464	chr22:31346759-31351155	Paternal	GeneImprint
FOXF1	chr16:86510527-86514464	Maternal	GeneImprint
FOXG1	chr14:28767072-28770277	Paternal	GeneImprint
FRAT2	chr10:97332497-97334701	Paternal	Babak et al.
FRG1	chr4:189940819-189963205	-	Babak et al.
FUCA1	chr1:23845077-23868369	Paternal	GeneImprint
GAB1	chr4:143336527-143474565	Paternal	Babak et al.
GABRB3	chr15:26543546-26773788	-	Babak et al.
GAREM	chr18:32263521-32470484	Paternal	GeneImprint
GATA3	chr10:8045473-8075201	Paternal	GeneImprint
GATM	chr15:45361124-45378782	Maternal	Babak et al.
GDAP1L1	chr20:44247099-44280917	Paternal	GeneImprint
GFI1	chr1:92474761-92486876	Paternal	GeneImprint
GLI3	chr7:41960949-42237870	Maternal	GeneImprint
GLIS3	chr9:3824128-4300036	Paternal	GeneImprint
GNAS	chr20:58839740-58911195	Isoform Dependent	Babak et al.,GeneImprint
GNAS-AS1	chr20:58818918-58850903	Paternal	Babak et al.
GNG7	chr19:2511220-2702748	-	Babak et al.
GPR1	chr2:206175316-206218047	Paternal	GeneImprint
GPT	chr8:144504082-144507172	Maternal	GeneImprint
GRB10	chr7:50590063-50793462	Isoform Dependent	Babak et al.,GeneImprint
H19	chr11:1995176-1997835	Maternal	Babak et al.,GeneImprint
HERC3	chr4:88592423-88708542	Maternal	Babak et al.
HES1	chr3:194136142-194138612	Paternal	GeneImprint
HIST3H2BB	chr1:228458107-228458558	Maternal	GeneImprint
HM13	chr20:31514410-31569569	Maternal	Babak et al.
HOXA11	chr7:27181157-27185216	Maternal	GeneImprint
HOXA2	chr7:27100354-27102775	Maternal	GeneImprint
HOXA3	chr7:27106184-27140186	Maternal	GeneImprint
HOXA4	chr7:27128507-27130780	Maternal	GeneImprint
HOXA5	chr7:27141052-27143668	Maternal	GeneImprint
HOXB2	chr17:48542655-48545031	Maternal	GeneImprint
HOXB3	chr17:48548870-48590272	Maternal	GeneImprint
HOXC4	chr12:54016852-54056030	Maternal	GeneImprint
HOXC9	chr12:54000093-54003337	Maternal	GeneImprint
HSPA6	chr1:161524246-161526897	Maternal	GeneImprint
HTR2A	chr13:46831542-46897076	Maternal	Babak et al.
HYMAI	chr6:144002886-144008730	Paternal	GeneImprint
IFITM1	chr11:313991-315272	Maternal	GeneImprint
IGF2	chr11:2129117-2149603	Paternal	Babak et al.,GeneImprint
IGF2-AS	chr11:2140528-2148666	Paternal	Babak et al.
IGF2R	chr6:159969099-160106551	Maternal	Babak et al.
IL18BP	chr11:71998661-72002919	Paternal	Babak et al.
IMPACT	chr18:24426645-24453531	Paternal	Babak et al.
INPP5F	chr10:119726047-119829151	Paternal	Babak et al.,GeneImprint
INS	chr11:2159779-2161209	Paternal	GeneImprint
INTS4	chr11:77878720-77994718	-	Babak et al.
IPW	chr15:25116545-25122476	Paternal	Babak et al.
IRAIN	chr15:98645863-98651221	Paternal	GeneImprint
ISM1	chr20:13221771-13300650	Paternal	GeneImprint
JADE1	chr4:128809623-128875224	Paternal	Babak et al.
KBTBD3	chr11:106048808-106077765	Paternal	GeneImprint
KCNK9	chr8:139600838-139703056	Maternal	Babak et al.,GeneImprint
KCNQ1	chr11:2444991-2849110	Maternal	Babak et al.,GeneImprint
KCNQ1DN	chr11:2870033-2872105	Maternal	GeneImprint
KCNQ1OT1	chr11:2608328-2699998	Paternal	Babak et al.,GeneImprint
KLF14	chr7:130732554-130734033	Maternal	Babak et al.GeneImprint
KLHDC10	chr7:130070509-130135720	-	Babak et al.
L3MBTL1	chr20:43507680-43541895	Paternal	GeneImprint
LDB1	chr10:102106558-102120453	Maternal	GeneImprint
LILRB4	chr19:54662819-54670359	Maternal	GeneImprint
LIN28B	chr6:104950467-105083332	Paternal	GeneImprint
LMX1B	chr9:126614443-126701032	Maternal	GeneImprint
LOC100131170	chr17:76700600-76702250	Paternal	GeneImprint
LRRTM1	chr2:80301878-80304362	Paternal	GeneImprint
LY6D	chr8:142784882-142786592	Paternal	GeneImprint
MAGEL2	chr15:23643549-23647846	Paternal	Babak et al.,GeneImprint
MAGI2	chr7:78017057-79453805	Maternal	GeneImprint
MAPT	chr17:45894336-46028334	Maternal	Babak et al.
MCTS2P	chr20:31547382-31548220	Paternal	Babak et al.,GeneImprint
MDH2	chr7:76048019-76067508	Maternal	Babak et al.
MEG3	chr14:100826108-100861026	Maternal	Babak et al.,GeneImprint
MEG8	chr14:100894770-100906968	Maternal	Babak et al.,GeneImprint
MEIG1	chr10:14954383-14972857	Maternal	Babak et al.
MEST	chr7:130486175-130506297	Paternal	Babak et al.,GeneImprint
MESTIT1	chr7:130487057-130491172	Paternal	GeneImprint
MIMT1	chr19:56840902-56848554	Paternal	GeneImprint
MIR127	chr14:100882965-100883075	Maternal	Babak et al.
MIR134	chr14:101054687-101054759	Maternal	Babak et al.
MIR136	chr14:100884697-100884788	Maternal	Babak et al.
MIR154	chr14:101059755-101059838	Maternal	Babak et al.
MIR296	chr20:58817615-58817694	Paternal	GeneImprint
MIR298	chr20:58818226-58818313	Paternal	GeneImprint
MIR337	chr14:100874495-100874603	Maternal	Babak et al.
MIR370	chr14:100911166-100911275	Maternal	Babak et al.
MIR371A	chr19:53787675-53787741	Paternal	GeneImprint
MIR376B	chr14:101040427-101040536	Maternal	Babak et al.
MIR380	chr14:101025017-101025077	Maternal	Babak et al.
MIR410	chr14:101065891-101065998	Maternal	Babak et al.
MIR411	chr14:101023319-101023429	Maternal	Babak et al.
MIR431	chr14:100881007-100881120	Maternal	Babak et al.
MIR433	chr14:100881883-100882006	Maternal	Babak et al.
MKRN3	chr15:23565307-23568020	Paternal	Babak et al.,GeneImprint
MPC1	chr6:166364919-166383013	Paternal	GeneImprint
MRAP2	chr6:84023027-84090887	Paternal	GeneImprint
MRGBP	chr20:62796453-62800593	Maternal	GeneImprint
MYEOV2	chr2:240126563-240136347	Paternal	GeneImprint
MYO1D	chr17:32492610-32876884	-	Babak et al.
MZF1	chr19:58561917-58573760	Maternal	GeneImprint
NAA60	chr16:3443649-3486963	Maternal	GeneImprint
NAP1L4	chr11:2944430-2992377	Maternal	Babak et al.
NAP1L5	chr4:88695915-88697872	Paternal	Babak et al.,GeneImprint
NAPRT1	chr8:143574785-143578351	-	Babak et al.
NDN	chr15:23685407-23687303	Paternal	Babak et al.,GeneImprint
NDUFA4	chr7:10931953-10940186	Paternal	GeneImprint
NHP2L1	chr22:41673933-41690449	-	Babak et al.
NKAIN3	chr8:62248942-62991069	Paternal	GeneImprint
NKX6	chr10:132784816-132786033	Maternal	GeneImprint
NLRP2	chr19:54965284-55001142	Maternal	GeneImprint
NNAT	chr20:37521205-37523690	Paternal	Babak et al.,GeneImprint
NPAP1	chr15:24675394-24683446	Unknown	GeneImprint
NTM	chr11:131370476-132336822	Maternal	GeneImprint
OBSCN	chr1:228208041-228378876	Paternal	GeneImprint
OR11L1	chr1:247840928-247841896	Paternal	GeneImprint
OSBPL5	chr11:3087116-3165352	Maternal	Babak et al.,GeneImprint
OTX1	chr2:63050057-63057831	Maternal	GeneImprint
PAOX	chr10:133379237-133391696	Maternal	GeneImprint
PAX8	chr2:113215997-113278921	-	Babak et al.
PAX8-AS1	chr2:113235527-113267023	-	Babak et al.
PDE4D	chr5:58969038-60488098	-	Babak et al.
PDK4	chr7:95583497-95596613	Paternal	Babak et al.
PEG10	chr7:94656325-94669695	Paternal	Babak et al.,GeneImprint
PEG13	chr8:140094894-140099137	Paternal	Babak et al.
PEG3	chr19:56810077-56840726	Paternal	Babak et al.,GeneImprint
PEX10	chr1:2404802-2412571	Maternal	GeneImprint
PHLDA2	chr11:2928273-2929420	Maternal	Babak et al.,GeneImprint
PHPT1	chr9:136848816-136851043	Maternal	GeneImprint
PID1	chr2:229023973-229271341	-	Babak et al.
PKP3	chr11:392614-404908	Maternal	GeneImprint
PLAGL1	chr6:143940300-144064599	Paternal	Babak et al.,GeneImprint
PMF1	chr1:156212988-156240077	-	Babak et al.
PON2	chr7:95404862-95435072	Maternal	Babak et al.
PON3	chr7:95359872-95396375	Maternal	Babak et al.
PPAP2C	chr19:281040-291435	Maternal	GeneImprint
PPIEL	chr1:39522280-39559698	-	Babak et al.
PPP1R9A	chr7:94907637-95296415	Maternal	Babak et al.,GeneImprint
PPP1R9B	chr17:50133737-50150516	Maternal	Babak et al.
PRDM16	chr1:3068497-3438621	Paternal	GeneImprint
PRR20A	chr13:57140918-57143939	Maternal	GeneImprint
PRSS3	chr9:33750466-33799231	Paternal	Babak et al.
PTPN14	chr1:214348696-214551681	Maternal	GeneImprint
PURG	chr8:30995804-31033715	Paternal	GeneImprint
PYY2	chr17:28226563-28228060	Paternal	GeneImprint
RAB1B	chr11:66268585-66277492	Maternal	GeneImprint
RASGRF1	chr15:78959947-79090873	Paternal	Babak et al.
RB1	chr13:48303747-48481890	Maternal	GeneImprint
RBP5	chr12:7123684-7128870	Maternal	GeneImprint
RDM1	chr17:35918080-35930776	-	Babak et al.
RNU5D	chr1:44731069-44731168	Paternal	GeneImprint
RPL22	chr1:6185020-6199619	Paternal	GeneImprint
RTL1	chr14:100880655-100884847	Paternal	Babak et al.,GeneImprint
SALL1	chr16:51135975-51152314	Maternal	GeneImprint
SFMBT2	chr10:7158624-7411486	Paternal	Babak et al.
SGCE	chr7:94585224-94656209	Paternal	Babak et al.,GeneImprint
SGK2	chr20:43558995-43585633	Paternal	GeneImprint
SIM2	chr21:36699691-36750209	Paternal	GeneImprint
SLC22A18	chr11:2899721-2925246	Maternal	Babak et al.,GeneImprint
SLC22A2	chr6:160216762-160258931	Maternal	Babak et al.,GeneImprint
SLC22A3	chr6:160348373-160452579	Maternal	Babak et al.,GeneImprint
SLC26A10	chr12:57619910-57626151	Maternal	GeneImprint
SLC38A4	chr12:46764761-46832422	Paternal	Babak et al.
SLC4A2	chr7:151058212-151076527	Maternal	GeneImprint
SNORD107	chr15:24981994-24982068	Paternal	GeneImprint
SNORD108	chr15:24986925-24986993	Paternal	GeneImprint
SNORD109A	chr15:25041974-25042040	Paternal	GeneImprint
SNORD109B	chr15:25278343-25278409	Paternal	GeneImprint
SNORD115	chr15:25269783-25269858	Paternal	GeneImprint
SNORD115@	chr15:25170723-25269858	Paternal	GeneImprint
SNORD116@	chr15:25051476-25106603	-	Babak et al.
SNORD116@	chr15:25051476-25106603	Paternal	Babak et al.,GeneImprint
SNORD64	chr15:24985100-24985166	Paternal	GeneImprint
SNRPN	chr15:24823647-24978582	Paternal	Babak et al.,GeneImprint
SNURF	chr15:24954923-24978582	Paternal	Babak et al.,GeneImprint
SOX8	chr16:981808-986979	Paternal	GeneImprint
SPATA31D1	chr9:81988772-81995256	Maternal	GeneImprint
SPON2	chr4:1166932-1208962	Paternal	GeneImprint
TBC1D12	chr10:94402199-94536332	-	Babak et al.
TCEB3C	chr18:47028202-47030078	Maternal	GeneImprint
TFPI2	chr7:93885397-93890991	Maternal	GeneImprint
TFPI2	chr7:93885397-93890991	-	Babak et al.
TIGD1	chr2:232548069-232550516	Paternal	GeneImprint
TMEM106A	chr17:43211827-43220041	Maternal	Babak et al.
TMEM255B	chr13:113759218-113812252	Maternal	GeneImprint
TMEM52	chr1:1917590-1919301	Paternal	GeneImprint
TMEM60	chr7:77793728-77798430	Paternal	GeneImprint
TMEM88	chr17:7854863-7856099	Maternal	GeneImprint
TNK1	chr17:7380974-7389774	Paternal	Babak et al.
TP73	chr1:3652565-3736201	Maternal	GeneImprint
TRAPPC9	chr8:139728081-140458579	-	Babak et al.
TREM1	chr6:41267386-41286719	Maternal	Babak et al.
TSHZ3	chr19:31274945-31349284	Paternal	GeneImprint
TSPAN32	chr11:2302013-2318200	Maternal	Babak et al.
TSSC4	chr11:2400493-2403878	Maternal	Babak et al.
UBE2NL	chrX:143884071-143885255	-	Babak et al.
UBE3A	chr15:25337245-25439043	Maternal	Babak et al.,GeneImprint
USB1	chr16:57999605-58021623	Maternal	GeneImprint
USP29	chr19:57120141-57131926	Paternal	Babak et al.
UVSSA	chr4:1347255-1388049	Maternal	GeneImprint
VAX2	chr2:70900590-70933446	Maternal	GeneImprint
VENTX	chr10:133237404-133241929	Maternal	GeneImprint
WARS	chr14:100333788-100376343	Paternal	Babak et al.
WRAP73	chr1:3630767-3650107	Maternal	GeneImprint
WT1	chr11:32387775-32435535	Paternal	GeneImprint
XIST	chrX:73820651-73852753	-	Babak et al.
ZACN	chr17:76079182-76082804	Paternal	Babak et al.
ZC3H12C	chr11:110092947-110171841	Paternal	GeneImprint
ZDBF2	chr2:206274641-206314438	-	Babak et al.
ZDBF2	chr2:206274641-206314438	Paternal	GeneImprint
ZFAT	chr8:134477788-134713049	Paternal	GeneImprint
ZFP36L2	chr2:43222402-43226606	Maternal	GeneImprint
ZIC1	chr3:147409394-147416719	Maternal	GeneImprint
ZIM2	chr19:56774547-56840729	Maternal,Paternal	Babak et al.,GeneImprint
ZIM3	chr19:57134096-57145202	Maternal	Babak et al.
ZNF225	chr19:44113375-44133102	Paternal	GeneImprint
ZNF229	chr19:44426254-44448578	Maternal	GeneImprint
ZNF595	chr4:53285-88211	-	Babak et al.
ZNF597	chr16:3436110-3443490	Maternal	GeneImprint
ZRSR1	chr5:112891422-112893094	Paternal	Babak et al.
