# Supplementary material for: Epigenetic and genetic components of height regulation
Source: Nat Commun. 2016 Nov 16;7:13490. doi: 10.1038/ncomms13490 (PMC5116096; doi:10.1038/ncomms13490)
Supplement: Supplementary Data 2 — Association results for the 63 variants representing independent signals with genome-wide significant association with height. [file ncomms13490-s3.xlsx]

## Sheet: Supp_data_2
Supplementary Data 2. Variants representing independent signals with genome-wide significant association of the minor allele with adult height in the present study. The table depicts both their association with adult height and birth length. Variants present in 1000 genomes (accessed 26.09.2014 ; ftp://ftpdata.1000genomes.ebi.ac.uk/vol1/ftp/relea430_download) and HapMap (accessed 26.08.2015 ; hap…
								_______________Adult height_______________				_______________Birth length_______________				_______GIANT 697 SNPs_____		__________________________GWAS CAT height__________________________
Marker	Position (Hg38)	MAF(%)	Gene	Minor/Major	Consequence	1KG	HapMap	Model	P	β(SD)	95% conf.interval	Model	P	β(SD)	95% conf.interval	SNV ID	r2	SNV ID	PubMed ID	r2
rs67807996	chr1:150023307	40.496	.	A/G	intergenic	1	0	A	2.23e-19	0.058	(0.05,0.07)	A	0.077754	0.032	(-0.00,0.07)	rs7534365	0.23	rs11205303	23563607, 25281659	0.95
-	chr1:150553749	0.788	ADAMTSL4	C/CCAGAGCCCAGGCCTCTGGCA	frameshift	1	0	A	2e-08	-0.2	(-0.27,-0.13)	A	0.46534	-0.074	(-0.27,0.13)	rs956796	0.04	rs11205277	25281659, 20881960, 25429064, 18391951	0.01
rs12134464	chr1:184164135	40.606	.	C/G	intergenic	1	1	A	2.16e-15	0.051	(0.04,0.06)	A	0.36283	0.017	(-0.02,0.05)	rs3814333	0.56	rs1046934	20881960	0.74
rs6683598	chr1:218444558	25.12	TGFB2	T/C	3´UTR	1	1	A	1.09e-10	0.047	(0.03,0.07)	A	0.34449	0.019	(-0.02,0.06)	rs991967	1	rs6684205	20881960	1
rs17511102	chr2:37733470	10.577	.	T/A	intergenic	1	1	A	2.46e-12	0.072	(0.05,0.09)	A	0.10549	0.046	(-0.01,0.10)	rs17511102	1	rs17511102	23563607, 20881960	1
rs59985551	chr2:55879793	18.284	EFEMP1	T/C	intron	1	0	A	1.08e-19	-0.074	(-0.09,-0.05)	A	0.12036	-0.036	(-0.08,0.01)	rs3791679	0.99	rs3791679	23563607, 18391951, 20189936	0.99
rs116605191	chr2:232331444	8.086	DIS3L2	A/G	intron	1	0	A	7.3e-12	-0.079	(-0.10,-0.06)	A	0.074694	-0.058	(-0.12,0.01)	rs749052	0.27	rs6717918	19570815	0.28
rs1344672	chr3:141406863	45.724	ZBTB38	G/C	intron	1	1	A	3.31e-29	0.071	(0.06,0.08)	A	0.42567	0.014	(-0.02,0.05)	rs724016	1	rs724016	18193045, 20881960, 25281659, 18391950	1
rs7652177	chr3:172251287	46.124	FNDC3B	C/G	missense	1	1	A	3.63e-09	-0.037	(-0.05,-0.03)	A	0.35027	0.016	(-0.02,0.05)	rs7652177	1	rs7652177	20881960	1
rs2194411	chr3:185830875	11.63	.	A/G	intergenic	1	1	A	3.48e-11	0.065	(0.05,0.09)	A	0.002264	0.085	(0.03,0.14)	rs720390	0.23	rs720390	20881960	0.23
rs34946925	chr4:17989167	9.725	LCORL	T/C	intron	1	1	A	2.46e-12	-0.074	(-0.09,-0.05)	A	0.60375	0.015	(-0.04,0.07)	rs7692995	0.93	rs13131350	25429064	0.97
rs788867	chr4:81228852	33.62	.	G/T	intergenic	1	1	A	5e-11	0.044	(0.03,0.05)	A	0.44535	0.014	(-0.02,0.05)	rs17556750	0.96	rs788867	20881960	1
rs7689420	chr4:144647200	13.648	HHIP	T/C	intron	1	1	A	3.04e-21	-0.086	(-0.11,-0.07)	A	0.11491	-0.041	(-0.09,0.01)	rs1812175	1	rs7689420	23563607, 20881960	1
rs62369524	chr5:32717122	39.16	NPR3	T/C	intron	1	0	A	2.87e-10	-0.041	(-0.05,-0.03)	A	0.42178	-0.015	(-0.05,0.02)	rs7731703	0.65	rs6450922	23563607	0.44
rs479632	chr5:135028828	24.66	PITX1	G/C	missense	1	1	A	2.47e-08	-0.041	(-0.05,-0.03)	A	0.63096	0.01	(-0.03,0.05)	rs526896	0.82	rs31198	18391951	1
rs62623707	chr5:135952943	5.56	LECT2	G/A	missense	1	0	R	2.01e-10	-0.369	(-0.48,-0.26)	R	0.62143	-0.105	(-0.52,0.31)	rs9327705	<0.01	rs27855	21998595	<0.01
rs11955153	chr5:171437544	21.04	FGF18	C/T	intron	1	1	A	1.57e-10	-0.049	(-0.07,-0.03)	A	0.082183	-0.037	(-0.08,0.00)	rs4620037	0.82	rs6892884	20881960	0
rs244711	chr5:177082192	28.178	FGFR4	C/T	upstream	1	1	A	6.01e-18	-0.061	(-0.07,-0.05)	A	0.11567	-0.031	(-0.07,0.01)	rs422421	0.31	rs422421	20881960	0.31
rs6927500	chr6:7705771	48.616	.	G/A	intergenic	1	1	A	3.64e-21	-0.059	(-0.07,-0.05)	A	0.49363	-0.012	(-0.05,0.02)	rs9392918	1	rs1885486	23563607	1
rs41271299	chr6:19839184	4.778	ID4	T/C	intron	1	0	A	3.82e-16	0.121	(0.09,0.15)	A	0.68703	0.017	(-0.07,0.10)	rs1047014	0.17	rs1047014	20881960	0.17
rs806794	chr6:26200449	28.148	HIST1H2AD	G/A	upstream	1	1	A	2.1e-14	-0.053	(-0.06,-0.04)	A	0.11533	-0.031	(-0.07,0.01)	rs806794	1	rs806794	23563607, 20881960, 25429064	1
rs2763981	chr6:31872244	32.548	SLC44A4	T/A	intron	1	1	A	5.77e-18	0.058	(0.05,0.07)	A	0.81652	0.004	(-0.03,0.04)	rs6457374	0.44	rs2247056	23563607	0.44
rs202228093	chr6:34237688	7.722	HMGA1	!GGAGCCCGAGCCC/GGAGCCCGAGCCC	intron	1	0	A	3.82e-13	0.086	(0.07,0.11)	A	0.17255	0.046	(-0.02,0.11)	rs12214804	0.9	rs1150781	21998595	0.9
rs143216125	chr6:75456541	47.94	FILIP1	CA/C	intron	0	0	A	2.62e-11	0.042	(0.03,0.05)	A	0.23336	0.021	(-0.01,0.06)	rs6903448	0.22	rs9360921	20881960	0.11
rs140791	chr6:104942907	33.308	.	C/CAATT	intergenic	1	1	A	2.28e-13	0.049	(0.04,0.06)	A	0.72993	0.006	(-0.03,0.04)	rs314263	1	rs9391253	23563607	1
rs9403387	chr6:142452073	24.969	.	T/G	intergenic	1	1	A	2.11e-16	-0.06	(-0.07,-0.05)	A	0.028162	-0.045	(-0.09,-0.00)	rs4896582	0.93	rs7741741	23563607	0.99
rs13243214	chr7:2777821	28.527	GNA12	T/G	intron	1	1	A	3.2e-12	-0.049	(-0.06,-0.04)	A	0.40997	0.016	(-0.02,0.05)	rs798497	0.97	rs798497	20189936	0.97
rs1635853	chr7:28149930	44.85	JAZF1	T/G	intron	1	1	A	5.53e-11	0.041	(0.03,0.05)	A	0.96456	0.001	(-0.04,0.04)	rs552707	0.63	rs1635852	18952825	0.68
rs42040	chr7:92616613	22.339	CDK6	T/C	intron	1	1	A	1.74e-15	0.06	(0.05,0.07)	A	0.54366	0.013	(-0.03,0.05)	rs42039	0.99	rs42235	23563607, 20881960	0.76
rs62515432	chr8:56210964	22.44	PLAG1	C/T	intron	1	0	A	4.87e-11	0.05	(0.04,0.06)	A	0.090246	0.035	(-0.01,0.08)	rs10958476	0.92	rs10958476	20881960, 18391951	0.92
rs201828593	chr8:134610589	0.691	ZFAT	G/C	missense	0	0	A	7.99e-08	0.199	(0.13,0.27)	A	0.061808	0.208	(-0.01,0.43)	rs6577717	<0.01	rs12680655	20881960, 25429064	<0,01
rs75596750	chr8:134610608	0.35	ZFAT	A/G	missense	1	0	A	8.86e-10	0.32	(0.22,0.42)	A	0.52677	-0.106	(-0.44,0.22)	rs6577717	<0.01	rs733254	21998595	0.01
rs149492536	chr8:134651179	40.23	ZFAT	GGT/G	intron	0	0	A	4.72e-10	0.04	(0.03,0.05)	A	0.22758	0.022	(-0.01,0.06)	rs6577717	0.32	rs12680655	20881960, 25429064	0.1
-	chr9:35807109	0.058	NPR2	T/G	missense	0	0	A	3.61e-31	-1.529	(-1.79,-1.27)	A	0.037114	-0.784	(-1.52,-0.05)	rs3763631	<0.01	rs10780944	23449627	<0,01
rs35894635	chr9:92563786	44.29	CENPP	T/TTCC	intron	1	1	A	4.92e-11	-0.042	(-0.05,-0.03)	A	0.33132	-0.017	(-0.05,0.02)	rs7043114	0.59	rs9969804	20881960	0.58
rs9299370	chr9:96339563	20.903	SLC35D2	T/C	intron	1	1	A	9.58e-14	0.057	(0.04,0.08)	A	0.44315	0.017	(-0.03,0.06)	rs7870753	0.82	rs2025151	23563607	0.98
rs7020782	chr9:116344602	33.95	PAPPA	C/A	missense	1	1	A	7.68e-08	-0.036	(-0.05,-0.03)	A	0.94779	0.001	(-0.03,0.03)	rs7033487	0.5	rs7869550	18391950	0.5
rs558226101	chr10:68686650	0.134	TET1	T/C	missense	0	0	A	1.59e-08	0.476	(0.31,0.65)	A	0.00053351	0.856	(0.37,1.35)	rs10997979	0	rs10509091	23456168	<0,01
rs147239461	chr11:1965172	5.09	IGF2-H19	T/G	intron	1	0	P	5.9e-13	-0.121	(-0.15,-0.09)	P	0.00066029	-0.251	(-0.39,-0.11)	rs4320932	0.014385	rs234886	25429064	<0,01
rs7482510	chr11:2169361	16.84	IGF2-H19	G/C	intron	1	1	P	5.1e-11	-0.065	(-0.09,-0.05)	P	0.11903	0.062	(-0.02,0.14)	rs4320932	0.486492	rs2237886	20881960	<0,01
rs143840904	chr11:2792092	1.78	KCNQ1	T/C	intergenic	1	0	M	1.9995e-17	-0.256	(-0.32,-0.20)	M	0.021733	-0.28	(-0.52,-0.04)	rs2237886	<0.01	rs143840904∆	26366551∆	1
rs531184891	chr11:67129906	8.122	KDM2A	C/!C	intron	0	0	A	1.77e-25	-0.12	(-0.14,-0.10)	A	0.42616	0.026	(-0.04,0.09)	rs7112925	0.11	rs7112925	20881960	0.11
rs659418	chr11:75573289	13.185	SERPINH1	G/T	downstream	1	1	A	1.89e-12	0.065	(0.05,0.09)	A	0.70793	-0.01	(-0.06,0.04)	rs606452	1	rs634552	20881960	1
rs76895963	chr12:4275678	1.474	CCND2	G/T	intron	1	0	A	1.36e-12	0.19	(0.14,0.24)	A	0.20137	0.097	(-0.05,0.25)	rs11612228	<0.01	rs76895963∆	24464100∆	1
rs7306710	chr12:65982311	48.135	.	C/T	intergenic	1	0	A	1.77e-14	-0.048	(-0.06,-0.04)	A	0.028363	-0.039	(-0.07,-0.00)	rs8756	0.96	rs7968682	22021425	0.96
rs10859535	chr12:93586116	24.37	.	G/A	intergenic	1	1	A	4.55e-16	0.06	(0.05,0.07)	A	0.76376	0.006	(-0.03,0.04)	rs3825199	1	rs10492321	23563607	1
rs3118906	chr13:50532652	24.16	.	A/G	intergenic	1	1	A	3.19e-11	-0.049	(-0.06,-0.04)	A	0.54214	0.013	(-0.03,0.05)	rs3118905	0.99	rs3118906	23563607, 23449627	1
rs1313237	chr14:60381506	41.876	.	C/A	intergenic	1	1	A	8.19e-15	0.049	(0.04,0.06)	A	0.0037519	0.051	(0.02,0.09)	rs2093210	0.96	rs2093210	23563607, 20881960, 25429064	0.96
rs41286560	chr14:100883117	3.2	RTL1	T/G	missense	1	0	P	2.2e-08	-0.117	(-0.16,-0.08)	P	0.37053	-0.075	(-0.24,0.09)	rs1190545	<0.01	rs910316	19343178	<0,01
rs5742915	chr15:74044292	46.647	PML	C/T	missense	1	1	A	7.4e-11	0.041	(0.03,0.05)	A	0.013454	0.044	(0.01,0.08)	rs5742915	1	rs5742915	20881960	1
rs1564474	chr15:83901281	47.52	ADAMTSL3	A/G	intron	1	1	A	3.18e-13	0.046	(0.04,0.06)	A	0.56411	0.01	(-0.02,0.04)	rs7162542	0.65	rs4842838	19343178, 20189936	1
-	chr15:88872939	0.014	ACAN	A/G	missense	0	0	A	1.17e-09	-1.613	(-2.13,-1.09)	A	0.01516	-1.264	(-2.28,-0.25)	rs11633371	<0.01	rs2562784	18391950	<0,01
rs72755233	chr15:100152748	13.859	ADAMTS17	A/G	missense	1	0	A	8.75e-27	-0.098	(-0.12,-0.08)	A	0.72107	0.009	(-0.04,0.06)	rs4246302	0.08	rs2573652	25429064	0.01
rs26858	chr16:2209765	48.47	BRICD5	A/G	intron	1	1	A	3.78e-10	-0.04	(-0.05,-0.03)	A	0.78123	0.005	(-0.03,0.04)	rs26868	0.35	rs26868	20881960	0.35
rs6505216	chr17:30879403	24.074	ATAD5	T/G	intron	1	1	A	4.96e-17	-0.062	(-0.07,-0.05)	A	0.97378	-0.001	(-0.05,0.05)	rs3760318	0.47	rs3764419	23563607, 20881960	0.48
rs9905140	chr17:61418877	38.528	.	T/C	intergenic	1	1	A	1.21e-14	0.05	(0.04,0.06)	A	0.48948	0.013	(-0.02,0.05)	rs2079795	0.9	rs757608	25429064, 18391951	0.9
-	chr17:63918372	0.927	GH1	C/G	missense	0	0	A	1.03e-15	-0.259	(-0.32,-0.20)	A	0.31223	-0.096	(-0.28,0.09)	rs2070776	0.02	rs3785574	25429064	0.02
rs144724110	chr17:63927378	44.87	CD79B	!GTAAA/GTAAA	downstream	1	0	A	1.55e-23	-0.063	(-0.08,-0.05)	A	0.0028749	-0.053	(-0.09,-0.02)	rs2070776	0.69	rs2070776	20881960	0.69
rs7238093	chr18:23148194	20.57	CABLES1	A/T	intron	1	1	A	5.33e-13	-0.056	(-0.08,-0.04)	A	0.96651	0.001	(-0.05,0.05)	rs4369779	1	rs4369779	25429064, 20189936	1
-	chr19:2175004	40.67	DOTL1	!ATTTT/ATTTT	intron	0	0	A	7.27e-11	0.042	(0.03,0.05)	A	0.59375	0.01	(-0.03,0.05)	rs11880992	0.76	rs12982744	20881960	0.81
rs62621197	chr19:8605262	2.401	ADAMTS10	T/C	missense	1	0	A	7.3e-14	-0.156	(-0.20,-0.12)	A	0.085728	-0.098	(-0.21,0.01)	rs4072910	0.02	rs7249094	18391951	0.04
rs8104479	chr19:10210073	16.97	.	A/G	intergenic	1	1	A	3.02e-10	-0.053	(-0.07,-0.03)	A	0.73598	0.008	(-0.04,0.06)	rs6511689	0.46	rs7250071	25429064	<0.01
rs143384	chr20:35437976	36.963	GDF5	G/A	5´UTR	1	1	A	4.25e-20	0.06	(0.05,0.07)	A	0.10227	0.03	(-0.01,0.07)	rs143384	1	rs143384	20881960, 25281659	1
