# Supplementary material for: Epigenetic and genetic components of height regulation
Source: Nat Commun. 2016 Nov 16;7:13490. doi: 10.1038/ncomms13490 (PMC5116096; doi:10.1038/ncomms13490)
Supplement: Supplementary Data 3 — Conditional analysis for 38 variants representing reported independent height signals. [file ncomms13490-s4.xlsx]

## Sheet: Supp_data_3
Supplementary Data 3. Conditional analysis for 38 (Icelandic) variants representing reported independent height signals detected in the present study. The variants associate with height either under an additive (A) model or a maternal (M) model and all P-values (P) and effects (β(SD)), presented in the table, are according to which mode of inheritance resulted the most significant association wit…
____________________________________Icelandic variant___________________________________					________________________________________Reported variant________________________________________								___Icelandic variant cond. on reported variant___				______Reported variant cond. on Icelandic variant______
SNV ID	Position (Hg38)	MAF(%)	Locus	Consequence	SNV ID	Label	Position (Hg38)	MAF(%)	Locus	Consequence	Model	r2	P	Adj.P	β(SD)	Adj. β(SD)	P	Adj.P	β(SD)	Adj. β(SD)
rs67807996	chr1:150023307	40.496	.	intergenic	rs7534365	GIANT˟	chr1:149904572	16.772	SV2A	3 prime UTR	A	0.234701	2.2269e-19	3.00165e-13	0.058	0.054	6.3e-08	0.232559	0.046	0.012
					rs3767627	GIANT	chr1:149966973	16.519	OTUD7B	intron	A	0.133532	2.2269e-19	5.4055e-13	0.058	0.05	4.986e-10	0.0018484	-0.053	-0.028
					rs956796	GIANT	chr1:150213795	11.338	ANP32E	downstream	A	<0.01	2.2269e-19	1.54544e-19	0.058	0.058	0.044812	0.0299089	-0.02	-0.021
					All[N=3,G26]						A	-	2.2269e-19	4.49784e-09	0.058	0.046	-	-	-	-
					rs11205303	GWAS˟	chr1:149934520	40.999	MTMR11	missense	A	0.95	2.2269e-19	0.0048737	0.058	0.075	9.6808e-18	0.511934	0.055	-0.017
rs12134464	chr1:184164135	40.606	.	intergenic	rs4652773	GIANT˟	chr1:183085692	48.907	LAMC1	intron	A	<0.01	2.1551e-15	4.35029e-15	0.051	0.05	0.00018783	0.000395406	0.023	0.022
					rs3814333	GIANT	chr1:184037985	33.013	COLGALT2	upstream	A	0.556423	2.1551e-15	0.000203398	0.051	0.036	2.337e-13	0.0323046	0.049	0.021
					All[N=2,G32]						A	-	2.1551e-15	0.000240971	0.051	0.035	-	-	-	-
					rs1046934	GWAS˟	chr1:184054395	37.508	TSEN15	missense	A	0.74	2.1551e-15	0.0255722	0.051	0.028	2.9136e-15	0.0360855	0.051	0.027
rs6683598	chr1:218444558	25.12	TGFB2	3´UTR	rs991967	GIANT˟	chr1:218442109	25.122	TGFB2	3 prime UTR	A	1	1.0885e-10	0.00649287	0.047	4.814	1.16e-10	0.0453499	0.047	-3.555
					rs10495098	GIANT	chr1:218342968	41.354	TGFB2	upstream	A	<0.01	1.0885e-10	6.36698e-11	0.047	0.047	0.0057602	0.00326201	0.018	0.019
					rs12411277	GIANT	chr1:218802133	37.232	.	intergenic	A	<0.01	1.0885e-10	8.68795e-11	0.047	0.047	0.00064469	0.000511604	-0.022	-0.023
					rs4428898	GIANT	chr1:219566624	43.101	.	intergenic	A	<0.01	1.0885e-10	1.19895e-10	0.047	0.047	0.011206	0.0125714	-0.016	-0.016
					All[N=4,G36]						A	-	1.0885e-10	0.00642332	0.047	4.819	-	-	-	-
					rs6684205	GWAS˟	chr1:218436360	25.081	TGFB2	intron	A	1	1.0885e-10	0.0134864	0.047	0.399	2.1351e-10	0.0339114	0.046	-0.343
rs17511102	chr2:37733470	10.577	.	intergenic	rs17511102	GIANT˟, GWAS˟	chr2:37733470	10.577	.	intergenic	A	1	2.4622e-12	-	0.072	-	-	-	-	-
rs59985551	chr2:55879793	18.284	EFEMP1	intron	rs3791679	GIANT˟, GWAS˟	chr2:55869757	18.398	EFEMP1	intron	A	0.991937	1.078e-19	0.444308	-0.074	-0.069	1.4437e-19	0.947918	-0.074	-0.006
					rs1367226	GIANT	chr2:55862405	46.44	EFEMP1	downstream	A	0.162116	1.078e-19	9.79578e-24	-0.074	-0.089	0.78221	1.7039e-05	-0.002	-0.03
					rs3791673	GIANT	chr2:55886403	1.733	EFEMP1	intron	A	<0.01	1.078e-19	6.68984e-20	-0.074	-0.075	0.53116	0.24685	-0.015	-0.028
					All[N=5,G54]						A	-	1.078e-19	0.446736	-0.074	-0.068	-	-	-	-
rs1344672	chr3:141406863	45.724	ZBTB38	intron	rs724016	GIANT˟, GWAS˟	chr3:141386728	45.644	ZBTB38	intron	A	0.996548	3.3084e-29	0.0823779	0.071	0.182	8.5664e-29	0.288459	0.07	-0.111
					rs11714558	GIANT	chr3:141444203	2.138	ZBTB38	synonymous	A	0.018082	3.3084e-29	2.36298e-27	0.071	0.069	0.00029736	0.0318121	-0.08	-0.048
					All[N=2,G96]						A	-	3.3084e-29	0.0852865	0.071	0.18	-	-	-	-
rs7652177	chr3:172251287	46.124	FNDC3B	missense	rs7652177	GIANT˟, GWAS˟	chr3:172251287	46.124	FNDC3B	missense	A	1	3.6285e-09	-	-0.037	-	-	-	-	-
rs2194411	chr3:185830875	11.63	.	intergenic	rs720390	GIANT˟, GWAS˟	chr3:185830895	36.144	.	intergenic	A	0.232571	3.48e-11	7.87809e-06	0.065	0.05	1.5934e-08	0.00466203	0.037	0.021
					rs16860216	GIANT˟	chr3:185771094	22.427	IGF2BP2	intron	A	0.030266	3.48e-11	5.03904e-12	0.065	0.069	0.33107	0.0298154	0.007	0.017
					rs2300921	GIANT˟	chr3:185933213	40.91	TRA2B	intron	A	0.010969	3.48e-11	2.38249e-12	0.065	0.069	0.00066148	4.05286e-05	0.022	0.026
					All[N=3, G101]						A	-	3.48e-11	0.064196	0.065	0.038	-	-	-	-
rs34946925	chr4:17989167	9.725	LCORL	intron	rs7692995	GIANT˟	chr4:17935011	10.345	LCORL	intron	A	0.934019	2.4622e-12	0.112612	-0.074	-0.065	8.7661e-12	0.825707	-0.07	-0.009
					rs961014	GIANT	chr4:18008761	39.073	LCORL	intron	A	0.167452	2.4622e-12	2.15107e-17	-0.074	-0.098	0.073088	3.11993e-07	0.012	0.036
					All[N=2,G108]						A	-	2.4622e-12	0.115303	-0.074	-0.064	-	-	-	-
					rs13131350	GWAS˟	chr4:17875864	9.755	LCORL	intron	A	0.97	2.4622e-12	0.0503456	-0.074	-0.111	1.4075e-11	0.494034	-0.071	0.039
rs788867	chr4:81228852	33.62	.	intergenic	rs17556750	GIANT˟	chr4:81234414	32.793	.	intergenic	A	0.962486	4.9983e-11	0.0944539	0.044	0.058	1.9175e-10	0.661003	0.043	-0.015
					rs2167645	GIANT	chr4:81262895	4.427	.	intergenic	A	0.09148	4.9983e-11	1.64481e-09	0.044	0.042	0.006617	0.455539	0.041	0.012
					rs17499117	GIANT	chr4:81282937	7.935	.	intergenic	A	0.171506	4.9983e-11	1.01985e-08	0.044	0.042	0.0010217	0.517698	0.038	0.008
					All[N=3,G114]						A	-	4.9983e-11	0.0941236	0.044	0.058	-	-	-	-
					rs788867	GWAS˟	chr4:81228852	33.62	.	intergenic	A	1	4.9983e-11	-	0.044	-
rs7689420	chr4:144647200	13.648	HHIP	intron	rs1812175	GIANT˟	chr4:144653692	13.65	HHIP	intron	A	0.99997	3.0418e-21	0.751475	-0.086	-0.233	3.1425e-21	0.816034	-0.086	0.171
					rs11100790	GIANT	chr4:143521458	21.591	SMARCA5	synonymous	A	<0.01	3.0418e-21	1.50993e-20	-0.086	-0.085	0.00015285	0.000827015	0.029	0.026
					rs7654571	GIANT	chr4:144399854	23.901	.	intergenic	A	<0.01	3.0418e-21	6.32706e-21	-0.086	-0.086	0.17375	0.518916	0.01	0.005
					rs6845999	GIANT	chr4:144644674	43.111	HHIP	upstream	A	0.119811	3.0418e-21	6.12865e-14	-0.086	-0.073	2.9258e-12	8.01725e-05	0.044	0.027
					rs17777628	GIANT	chr4:144671534	4.163	HHIP	intron	A	<0.01	3.0418e-21	5.60841e-23	-0.086	-0.09	9.372e-06	1.51839e-07	-0.069	-0.082
					rs4240326	GIANT	chr4:144918112	47.591	.	intergenic	A	0.078619	3.0418e-21	1.08072e-16	-0.086	-0.079	8.7181e-08	0.00480661	0.034	0.018
					rs996743	GIANT	chr4:145207732	8.113	.	intergenic	A	0.06567	3.0418e-21	1.42831e-18	-0.086	-0.083	0.00017302	0.161743	-0.043	-0.017
					rs13133465	GIANT	chr4:145271466	4.886	.	intergenic	A	<0.01	3.0418e-21	4.74959e-20	-0.086	-0.084	0.00019081	0.00357489	-0.054	-0.043
					All[N=8,G121]						A	-	3.0418e-21	0.772719	-0.086	-0.212	-	-	-	-
					rs7689420	GWAS˟	chr4:144647200	13.648	HHIP	intron	A	1	3.0418e-21	-	-0.086	-
rs479632	chr5:135028828	24.66	PITX1	missense	rs526896	GIANT˟	chr5:135021015	24.543	.	intergenic	A	0.820183	2.4687e-08	0.0204594	-0.041	-0.04	3.9541e-07	0.963244	-0.037	-0.001
					rs9327705	GIANT	chr5:135174613	22.099	C5orf66	intron	A	<0.01	2.4687e-08	3.27972e-08	-0.041	-0.04	0.0048352	0.00650383	0.021	0.021
					All[N=2,G146]						A	-	2.4687e-08	0.0234965	-0.041	-0.039	-	-	-	-
					rs31198	GWAS˟	chr5:135036995	24.704	C5orf66	intron	A	1	2.4687e-08	0.398608	-0.041	0.131	1.8973e-08	0.269179	-0.041	-0.172
rs11955153	chr5:171437544	21.04	FGF18	intron	rs4620037	GIANT˟	chr5:171448093	18.294	FGF18	intron	A	0.824014	1.573e-10	0.0356115	-0.049	-0.038	1.1944e-09	0.498683	-0.05	-0.013
					rs1529701	GIANT	chr5:171573973	26.993	.	intergenic	A	<0.01	1.573e-10	9.17487e-11	-0.049	-0.05	0.00091836	0.00052244	-0.024	-0.025
					rs33852	GIANT	chr5:171762567	31.558	.	intergenic	A	<0.01	1.573e-10	6.20732e-10	-0.049	-0.048	2.2892e-07	9.18696e-07	0.035	0.033
					rs12153391	GIANT	chr5:171776434	27.668	.	intergenic	A	<0.01	1.573e-10	5.11884e-11	-0.049	-0.051	1.0721e-05	3.39012e-06	-0.031	-0.033
					rs4868126	GIANT	chr5:171856465	43.206	.	intergenic	A	<0.01	1.573e-10	1.50209e-10	-0.049	-0.049	3.2776e-09	3.13022e-09	-0.038	-0.038
					rs1368380	GIANT	chr5:171858628	42.413	FBXW11	downstream	A	<0.01	1.573e-10	3.428e-10	-0.049	-0.049	7.6342e-05	0.00017251	0.025	0.024
					All[N=6,G150]							-	1.573e-10	0.0299692	-0.049	-0.04	-	-	-	-
					rs6892884	GWAS˟	chr5:171588619	28.056	.	intergenic	A	<0.01	1.573e-10	7.21729e-11	-0.049	-0.05	0.001535	0.000675471	-0.022	-0.024
rs6927500	chr6:7705771	48.616	.	intergenic	rs9392918	GIANT˟	chr6:7708398	48.62	.	intergenic	A	0.999773	3.6389e-21	0.699499	-0.059	-0.148	3.8147e-21	0.833018	-0.059	0.081
					rs4246079	GIANT	chr6:6889585	8.23	.	intergenic	A	<0.01	3.6389e-21	1.13065e-20	-0.059	-0.059	0.0042656	0.0149942	-0.033	-0.028
					rs17603945	GIANT	chr6:7212783	21.485	RREB1	intron	A	<0.01	3.6389e-21	6.58658e-21	-0.059	-0.059	0.0033418	0.00640623	0.022	0.021
					rs9328445	GIANT	chr6:7792714	42.782	BMP6	intron	A	0.046472	3.6389e-21	2.64141e-24	-0.059	-0.066	0.024621	1.0868e-05	-0.014	-0.029
					rs9405356	GIANT	chr6:7804144	40.904	BMP6	intron	A	0.052594	3.6389e-21	1.56739e-21	-0.059	-0.062	0.46776	0.139107	-0.005	0.01
					All[N=5,G156]						A	-	3.6389e-21	0.676006	-0.059	-0.16	-	-	-	-
					rs1885486	GWAS˟	chr6:7695740	48.644	.	intergenic	A	1	3.6389e-21	0.105987	-0.059	-0.242	6.4172e-21	0.224974	-0.059	0.181
rs806794	chr6:26200449	28.148	HIST1H2AD	upstream	rs806794	GIANT˟, GWAS˟	chr6:26200449	28.148	HIST1H2AD	upstream	A	1	2.1011e-14	-	-0.053	-	-	-	-	-
rs202228093	chr6:34237688	7.722	HMGA1	intron	rs12214804	GIANT˟	chr6:34221089	7.032	.	intergenic	A	0.902734	3.8165e-13	0.0413709	0.086	0.076	3.0947e-12	0.778046	0.086	0.011
					rs3129254	GIANT	chr6:33140510	39.071	.	intergenic	A	<0.01	3.8165e-13	2.29607e-13	0.086	0.087	0.038986	0.0217462	-0.013	-0.015
					rs12204421	GIANT	chr6:33661086	26.495	ITPR3	intron	A	<0.01	3.8165e-13	2.01456e-13	0.086	0.087	0.0022438	0.001134	-0.022	-0.023
					rs3957165	GIANT	chr6:33817087	18.203	.	intergenic	A	<0.01	3.8165e-13	7.94725e-14	0.086	0.089	0.025636	0.00445867	-0.018	-0.023
					rs3800461	GIANT	chr6:34648545	9.853	C6orf106	intron	A	<0.01	3.8165e-13	8.85569e-14	0.086	0.088	3.2416e-05	7.131e-06	0.044	0.047
					rs6919534	GIANT	chr6:35279126	12.264	ZNF76	intron	A	<0.01	3.8165e-13	1.18732e-12	0.086	0.084	3.1391e-07	9.88744e-07	-0.049	-0.047
					rs6899744	GIANT	chr6:35318518	1.532	DEF6	intron	A	<0.01	3.8165e-13	1.11732e-12	0.086	0.084	5.8963e-07	1.74854e-06	-0.129	-0.123
					rs4713902	GIANT	chr6:35646249	26.263	FKBP5	intron	A	0.010303	3.8165e-13	1.49344e-12	0.086	0.084	0.023265	0.115367	-0.016	-0.011
					All[N=8,G163]						A	-	3.8165e-13	0.0270172	0.086	0.082	-	-	-	-
					rs1150781	GWAS˟	chr6:34246545	7.035	C6orf1	missense	A	0.9	3.8165e-13	0.0493824	0.086	0.074	2.6169e-12	0.742632	0.086	0.013
rs140791	chr6:104942907	33.308	.	intergenic	rs314263	GIANT˟	chr6:104944870	33.308	.	intergenic	A	0.999999	2.2833e-13	0.439881	0.049	0.923	2.3086e-13	0.806034	0.049	0.294
					rs9391253	GWAS˟	chr6:104919741	33.313	.	intergenic	A	1	2.2833e-13	0.58879	0.049	0.241	2.3616e-13	0.949324	0.049	-0.028
											A
rs9403387	chr6:142452073	24.969	.	intergenic	rs4896582	GIANT˟	chr6:142382740	26.38	GPR126	intron	A	0.927833	2.1084e-16	0.051378	-0.06	-0.053	1.4123e-15	0.793944	-0.057	-0.007
					rs7745166	GIANT	chr6:142296543	41.799	.	intergenic	A	<0.01	2.1084e-16	5.49601e-16	-0.06	-0.059	0.00058992	0.00162298	-0.022	-0.02
					All[N=2,G178]						A	-	2.1084e-16	0.0825253	-0.06	-0.047	-	-	-	-
					rs7741741	GWAS˟	chr6:142334664	25.206	GPR126	intron	A	0.99	2.1084e-16	0.0154983	-0.06	-0.151	1.3878e-15	0.133427	-0.058	0.093
rs13243214	chr7:2777821	28.527	GNA12	intron	rs798497	GIANT˟, GWAS˟	chr7:2756323	28.651	GNA12	intron	A	0.968901	3.1955e-12	0.0212033	-0.049	-0.09	2.6485e-11	0.282272	-0.046	0.042
rs1635853	chr7:28149930	44.85	JAZF1	intron	rs552707	GIANT˟	chr7:28165684	34.394	JAZF1	intron	A	0.628117	5.53e-11	0.0021821	0.041	0.032	3.3792e-09	0.242799	0.039	0.013
					rs12533079	GIANT˟	chr7:28711520	21.539	CREB5	intron	A	<0.01	5.53e-11	1.24843e-10	0.041	0.041	0.0031099	0.00751341	-0.023	-0.02
					All[N=2, G193]						A	-	5.53e-11	0.00268886	0.041	0.031	-	-	-	-
					rs1635852	GWAS˟	chr7:28149792	47.577	JAZF1	intron	A	0.682313	5.53e-11	5.7602e-05	0.041	0.045	2.0703e-07	0.67548	-0.033	0.005
rs42040	chr7:92616613	22.339	CDK6	intron	rs42039	GIANT˟	chr7:92615108	22.197	CDK6	3 prime UTR	A	0.991978	1.7445e-15	0.665307	0.06	0.037	1.859e-15	0.797201	0.06	0.022
					rs2888877	GIANT	chr7:92599086	18.158	.	intergenic	A	0.316437	1.7445e-15	1.61445e-10	0.06	0.058	2.0376e-06	0.730476	0.039	0.003
					rs2188177	GIANT	chr7:93029846	46.178	.	intergenic	A	<0.01	1.7445e-15	3.61538e-15	0.06	0.059	0.043089	0.1034	0.013	0.01
					All[N=3,G201]						A	-	1.7445e-15	0.629076	0.06	0.041	-	-	-	-
					rs42235	GWAS˟	chr7:92618762	27.393	CDK6	intron	A	0.76	1.7445e-15	0.0180325	0.06	0.036	6.3019e-15	0.0799387	0.055	0.025
rs62515432	chr8:56210964	22.44	PLAG1	intron	rs10958476	GIANT˟, GWAS˟	chr8:56183249	23.143	PLAG1	intron	A	0.915895	4.8735e-11	0.127013	0.05	0.039	1.4745e-10	0.682501	0.048	0.01
					rs6999671	GIANT	chr8:56085921	1.806	.	intergenic	A	<0.01	4.8735e-11	4.8882e-11	0.05	0.05	0.86965	0.899617	-0.004	-0.003
					rs9650315	GIANT	chr8:56243039	10.517	.	intergenic	A	0.034029	4.8735e-11	2.99662e-08	0.05	0.042	1.029e-09	6.51147e-07	-0.063	-0.052
					All[N=3,G216]						A	-	4.8735e-11	0.145761	0.05	0.038	-	-	-	-
rs149492536	chr8:134651179	40.23	ZFAT	intron	rs6577717	GIANT˟	chr8:134641589	32.472	ZFAT	intron	A	0.323296	4.72e-10	1.30491e-10	0.04	0.05	0.094882	0.0215338	-0.011	0.019
					rs894343	GIANT	chr8:134600352	29.892	ZFAT	intron	A	0.184618	4.72e-10	2.84784e-13	0.04	0.052	0.40987	9.75817e-05	0.006	0.03
					rs1036821	GIANT	chr8:134638240	26.984	ZFAT	intron	A	0.24277	4.72e-10	3.52074e-05	0.04	0.03	9.7318e-08	0.00943722	-0.038	-0.021
					All[N=3, G225]						A	-	4.72e-10	0.666718	0.04	-0.017	-	-	-	-
					rs12680655	GWAS˟	chr8:134625094	37.12	ZFAT	intron	A	0.099924	4.72e-10	4.13168e-07	0.04	0.034	6.8357e-06	0.00782838	-0.029	-0.018
rs9299370	chr9:96339563	20.903	SLC35D2	intron	rs7870753	GIANT˟	chr9:96439303	24.05	.	intergenic	A	0.824027	9.5797e-14	0.00174359	0.057	0.058	1.3909e-11	0.981136	0.05	0
					rs1257763	GIANT	chr9:94131663	4.998	.	intergenic	A	<0.01	9.5797e-14	1.46774e-13	0.057	0.057	0.0012762	0.0020593	0.047	0.045
					rs12347744	GIANT	chr9:94812991	6.094	C9orf3	intron	A	<0.01	9.5797e-14	6.88601e-14	0.057	0.058	0.0042789	0.00304282	-0.038	-0.039
					rs4448343	GIANT	chr9:95504088	0.137	PTCH1	intron	A	<0.01	9.5797e-14	1.03457e-13	0.057	0.057	0.29698	0.34152	-0.113	-0.103
					rs1329393	GIANT	chr9:95556644	17.665	.	intergenic	A	<0.01	9.5797e-14	1.51808e-13	0.057	0.057	0.00018206	0.000299993	0.031	0.03
					rs817300	GIANT	chr9:95617940	6.144	.	intergenic	A	<0.01	9.5797e-14	1.10795e-12	0.057	0.055	1.3193e-09	1.6001e-08	-0.079	-0.074
					rs10990303	GIANT	chr9:95648123	21.396	.	intergenic	A	<0.01	9.5797e-14	8.87287e-14	0.057	0.057	4.6925e-08	4.41232e-08	0.042	0.042
					All[N=7,G237]						A	-	9.5797e-14	0.000665627	0.057	0.063	-	-	-	-
					rs2025151	GWAS˟	chr9:96399230	20.985	ZNF367	intron	A	0.98	9.5797e-14	0.421231	0.057	0.048	1.2931e-13	0.8468	0.057	0.011
rs7020782	chr9:116344602	33.95	PAPPA	missense	rs7033487	GIANT˟	chr9:116366978	23.849	PAPPA	intron	A	0.502152	7.68e-08	0.0198336	-0.036	-0.022	1.3132e-07	0.0362218	-0.039	-0.022
					rs10759774	GIANT	chr9:115406801	32.081	DEC1	downstream	A	<0.01	7.68e-08	1.02274e-07	-0.036	-0.035	0.005919	0.00800591	-0.019	-0.018
					rs10119624	GIANT	chr9:115543159	30.217	.	intergenic	A	<0.01	7.68e-08	1.04623e-07	-0.036	-0.035	0.11663	0.172016	-0.011	-0.009
					rs12344396	GIANT	chr9:116159048	31.319	PAPPA	intron	A	<0.01	7.68e-08	5.28674e-08	-0.036	-0.036	0.0019021	0.00128733	-0.021	-0.022
					rs1742829	GIANT	chr9:116660528	8.078	ASTN2	intron	A	0.02757	7.68e-08	3.26857e-08	-0.036	-0.037	0.65462	0.171853	0.005	0.016
					rs10817960	GIANT	chr9:116925782	18.374	ASTN2	intron	A	<0.01	7.68e-08	8.35416e-08	-0.036	-0.036	0.40516	0.464343	-0.007	-0.006
					All[N=6, G243]						A	-	7.68e-08	0.0179753	-0.036	-0.023	-	-	-	-
					rs7869550	GWAS˟	chr9:116372517	23.78	PAPPA	intron	A	0.49873	7.68e-08	0.0197574	-0.036	-0.022	1.2443e-07	0.0339379	-0.039	-0.022
rs143840904	chr11:2792092	1.78	KCNQ1	intergenic	rs2237886	GIANT	chr11:2789501	13.44	KCNQ1	intron	M	<0.01	1e-17	1.88148e-16	-0.26	-0.248	3.8821e-08	3.81541e-07	0.061	0.056
					rs4320932	GIANT	chr11:2150371	15.627	INS-IGF2	intron	M	<0.01	1e-17	2.18831e-17	-0.256	-0.255	0.3299	0.379847	0.01	0.009
					rs17659078	GIANT	chr11:2263360	27.744	.	intergenic	M	<0.01	1e-17	2.03754e-17	-0.256	-0.256	0.33746	0.347424	0.008	0.008
					All[N=3, G264]						M	-	1e-17	2.05447e-16	-0.256	-0.248	-	-	-	-
					rs234886	GWAS˟	chr11:2780860	13.667	KCNQ1	intron	M	<0.01	1e-17	2.03638e-16	-0.26	-0.248	1.5627e-08	1.65789e-07	0.062	0.057
					rs143840904	Sardina	chr11:2792092	1.78	KCNQ1	intron	M	1	1e-17	-	-0.26	-	1.9995e-17	-	-0.256	-
					rs150199504	Sardina	chr11:2793730	0.154	KCNQ1	intron	M	0.063502	1e-17	4.60338e-15	-0.26	-0.243	0.00024301	0.0976463	-0.376	-0.175
					rs2075870	Sardina	chr11:2768789	1.111	KCNQ1	intron	M	0.367542	1e-17	1.31542e-09	-0.26	-0.229	1.3774e-09	0.246008	-0.229	-0.055
					rs149658560	Sardina	chr11:2746032	3.74	KCNQ1	intron	M	0.015233	1e-17	2.21925e-16	-0.26	-0.249	0.003668	0.0546161	-0.058	-0.038
					rs12790610	Sardina	chr11:2773768	2.727	KCNQ1	intron	M	0.02317	1e-17	3.96195e-17	-0.26	-0.256	0.2449	0.957549	-0.027	0.001
					rs67004488	Sardina	chr11:2766574	3.115	KCNQ1	intron	M	0.127522	1e-17	4.15293e-16	-0.26	-0.261	0.012841	0.648321	-0.054	0.011
rs659418	chr11:75573289	13.185	SERPINH1	downstream	rs606452	GIANT˟	chr11:75565133	13.167	SERPINH1	intron	A	0.997624	1.891e-12	0.328874	0.065	0.16	2.6202e-12	0.532071	0.065	-0.102
					rs11236294	GIANT	chr11:75028889	30.802	.	intergenic	A	0.023286	1.891e-12	1.24452e-11	0.065	0.064	0.020338	0.19057	0.016	0.009
					All[N=2,G274]						A	-	1.891e-12	0.321799	0.065	0.162	-	-	-	-
					rs634552	GWAS˟	chr11:75571007	13.164	SERPINH1	intron	A	1	1.891e-12	0.53003	0.065	0.119	2.2416e-12	0.736276	0.065	-0.064
rs76895963	chr12:4275678	1.474	CCND2	intron	rs76895963	deCODE(2014)	chr12:4275678	1.474	CCND2	intron	A	1	1.3571e-12	-	0.19	-	-	-	-	-
rs7306710	chr12:65982311	48.135	.	intergenic	rs8756	GIANT˟	chr12:65965972	47.188	HMGA2	3 prime UTR	A	0.960454	1.7722e-14	0.153347	-0.048	-0.045	4.9621e-14	0.904597	-0.048	-0.004
					rs2164968	GIANT	chr12:65283306	45.569	MSRB3	intron	A	<0.01	1.7722e-14	1.8076e-14	-0.048	-0.048	0.50097	0.516881	0.004	0.004
					rs11175992	GIANT	chr12:65997616	22.426	.	intergenic	A	0.086161	1.7722e-14	6.50583e-12	-0.048	-0.045	0.00019256	0.129408	-0.028	-0.012
					All[N=3,G290]						A	-	1.7722e-14	0.142582	-0.048	-0.046	-	-	-	-
					rs7968682	GWAS˟	chr12:65978100	47.133	.	intergenic	A	0.96	1.7722e-14	0.207023	-0.048	-0.04	3.8394e-14	0.788423	-0.048	-0.009
rs10859535	chr12:93586116	24.37	.	intergenic	rs3825199	GIANT˟	chr12:93583178	24.37	.	intergenic	A	0.999885	4.55e-16	0.191978	0.06	0.877	5.0141e-16	0.387236	0.059	-0.581
					rs11107062	GIANT	chr12:93526064	25.24	.	intergenic	A	<0.01	4.55e-16	2.274e-15	0.06	0.058	0.0098444	0.062642	0.019	0.013
					rs10859567	GIANT	chr12:93733149	45.669	CRADD	intron	A	<0.01	4.55e-16	6.44435e-17	0.06	0.061	1.4871e-05	2.01296e-06	-0.027	-0.03
					All[N=3,G293]						A	-	4.55e-16	0.193259	0.06	0.874	-	-	-	-
					rs10492321	GWAS˟	chr12:93586312	24.37	.	intergenic	A	1	4.55e-16	3.03527e-05	0.06	60.178	4.5564e-16	0.000631708	0.06	49.317
rs3118906	chr13:50532652	24.16	.	intergenic	rs3118905	GIANT˟	chr13:50531198	24.051	.	intergenic	A	0.993962	3.1884e-11	0.525568	-0.049	-0.057	3.8556e-11	0.960885	-0.048	0.004
					rs7334755	GIANT	chr13:49895777	18.307	.	intergenic	A	<0.01	3.1884e-11	6.22705e-11	-0.049	-0.048	0.05754	0.130541	-0.015	-0.012
					rs2687950	GIANT	chr13:50144332	25.526	.	intergenic	A	0.014622	3.1884e-11	7.52671e-10	-0.049	-0.045	7.094e-06	0.0001835	0.032	0.027
					rs1753637	GIANT	chr13:50510037	31.824	.	intergenic	A	0.111297	3.1884e-11	1.73653e-08	-0.049	-0.044	7.8337e-05	0.0692423	0.027	0.013
					All[N=4,G306]						A	-	3.1884e-11	0.635066	-0.049	-0.042	-	-	-	-
					rs3118906	GWAS˟	chr13:50532652	24.16	.	intergenic	A	1	3.1884e-11	-	-0.049	-	-	-	-	-
rs1313237	chr14:60381506	41.876	.	intergenic	rs2093210	GIANT˟, GWAS˟	chr14:60490561	41.226	C14orf39	upstream	A	0.964179	8.1901e-15	0.00379151	0.049	0.1	1.8747e-13	0.137397	0.047	-0.051
rs5742915	chr15:74044292	46.647	PML	missense	rs5742915	GIANT˟, GWAS˟	chr15:74044292	46.647	PML	missense	A	1	7.3981e-11	-	0.041	-	-	-	-	-
rs1564474	chr15:83901281	47.52	ADAMTSL3	intron	rs7162542	GIANT˟	chr15:83845538	49.317	ADAMTSL3	intron	A	0.648009	3.1844e-13	0.000133203	0.046	0.041	4.5547e-10	0.5363	-0.039	-0.007
					rs2257011	GIANT	chr15:83597393	48.036	SH3GL3	intron	A	0.264108	3.1844e-13	8.49399e-06	0.046	0.033	1.5971e-11	0.000488449	0.042	0.026
					All[N=2,G338]						A	-	3.1844e-13	2.4036e-05	0.046	0.045	-	-	-	-
					rs4842838	GWAS˟	chr15:83913372	47.486	ADAMTSL3	missense	A	1	3.1844e-13	0.119461	0.046	0.237	4.9498e-13	0.181541	0.045	-0.204
rs6505216	chr17:30879403	24.074	ATAD5	intron	rs3760318	GIANT˟	chr17:30920697	35.982	ADAP2	upstream gene	A	0.474133	4.96e-17	3.40896e-07	-0.062	-0.052	9.2849e-12	0.143925	-0.045	-0.013
					rs9889755	GIANT	chr17:30907487	10.748	TEFM	upstream gene	A	0.038494	4.96e-17	4.2449e-17	-0.062	-0.064	0.4601	0.350673	0.007	-0.01
					rs2028067	GIANT	chr17:31912679	19.96	.	intergenic	A	<0.01	4.96e-17	5.24113e-17	-0.062	-0.062	0.0059524	0.00625053	0.022	0.021
					All[N=3, G364]						A	-	4.96e-17	0.0151055	-0.062	-0.042	-	-	-	-
					rs3764419	GWAS˟	chr17:30837005	36.644	ATAD5	intron	A	0.48	4.96e-17	3.42136e-07	-0.062	-0.062	1.0027e-11	0.159555	-0.044	-0.013
rs9905140	chr17:61418877	38.528	.	intergenic	rs2079795	GIANT˟	chr17:61419288	35.996	.	intergenic	A	0.897602	1.206e-14	0.0442819	0.05	0.04	8.3334e-14	0.613187	0.049	0.01
					rs2378870	GIANT	chr17:61561262	35.719	.	intergenic	A	<0.01	1.206e-14	4.09843e-14	0.05	0.049	8.6788e-08	2.981e-07	0.035	0.034
					All[N=2,G373]						A	-	1.206e-14	0.0371937	0.05	0.042	-	-	-	-
					rs757608	GWAS˟	chr17:61419916	36	.	intergenic	A	0.9	1.206e-14	0.0386897	0.05	0.041	9.651e-14	0.657084	0.049	0.009
rs7238093	chr18:23148194	20.57	CABLES1	intron	rs4369779	GIANT˟, GWAS˟	chr18:23155444	20.527	CABLES1	intron	A	0.998662	5.3289e-13	0.103841	-0.056	-0.3	8.5584e-13	0.146318	-0.056	0.269
rs143384	chr20:35437976	36.963	GDF5	5´UTR	rs143384	GIANT˟, GWAS˟	chr20:35437976	36.963	GDF5	5´UTR	A	1	4.252e-20	-	0.06	-	-	-	-	-
