# Supplementary material for: Epigenetic and genetic components of height regulation
Source: Nat Commun. 2016 Nov 16;7:13490. doi: 10.1038/ncomms13490 (PMC5116096; doi:10.1038/ncomms13490)
Supplement: Supplementary Data 4 — Conditional analysis for twelve variants representing independent height signals that show a significant refinement of reported height signals. [file ncomms13490-s5.xlsx]

## Sheet: Supp_data_4
Supplementary Data 4. Conditional analysis for twelve (Icelandic) variants representing independent height signals detected in the present study that show a significant refinement of reported height signals. All variants associated with height under the additive model. Conditional analysis was performed for the Icelandic markers and all SNPs reported by GIANT (PMID: 25282103) at the same locus (a…
______________________Icelandic variant______________________					______________________________Reported variant______________________________								Icelandic variant cond. on reported variant				Reported variant cond. on Icelandic variant
SNV ID	Position (Hg38)	MAF(%)	Gene	Consequence	SNV ID		Position (hg38)	MAF(%)	Gene	Consequence	r2	Model	P	Adj.P	β(SD)	Adj. β(SD)	P	Adj.P	β(SD)	Adj. β(SD)
rs116605191	chr2:232331444	8.086	DIS3L2	intron	rs749052	GIANT˟	chr2:231931900	6.03	.	intergenic	0.274985	A	7.3e-12	3.96085e-07	-0.079	-0.069	1.314e-06	0.140114	-0.064	-0.023
					rs6733349	GIANT	chr2:231403601	32.684	B3GNT7	downstream	<0.01	A	7.3e-12	1.24511e-11	-0.079	-0.078	0.00023254	0.000404014	-0.025	-0.024
					rs6754426	GIANT	chr2:231458068	42.852	NCL	intron	<0.01	A	7.3e-12	4.20141e-12	-0.079	-0.08	0.017506	0.00944184	-0.015	-0.017
					rs4973429	GIANT	chr2:231513107	37.289	.	intergenic	<0.01	A	7.3e-12	3.59906e-12	-0.079	-0.08	0.014933	0.00683646	-0.016	-0.018
					rs2679184	GIANT	chr2:231914513	18.849	.	intergenic	0.027891	A	7.3e-12	1.79368e-10	-0.079	-0.075	0.00081484	0.0260722	-0.027	-0.018
					rs11677466	GIANT	chr2:232117547	9.323	DIS3L2	intron	<0.01	A	7.3e-12	6.37915e-11	-0.079	-0.076	0.0004574	0.00453676	0.038	0.031
					rs3116168	GIANT	chr2:232125121	25.701	DIS3L2	intron	0.254218	A	7.3e-12	8.54266e-07	-0.079	-0.066	2.5152e-07	0.04865	-0.037	-0.016
					rs2343240	GIANT	chr2:232222773	2.039	DIS3L2	intron	<0.01	A	7.3e-12	1.64488e-12	-0.079	-0.082	7.9391e-06	1.72822e-06	-0.1	-0.107
					rs13393800	GIANT	chr2:232577381	30.338	EIF4E2	intron	<0.01	A	7.3e-12	1.46607e-11	-0.079	-0.078	0.0060141	0.012861	0.019	0.017
					AllGIANT[N=9, G75]						-	A	7.3e-12	2.60433e-05	-0.079	-0.066	-	-	-	-
					rs6717918	GWAS˟	chr2:232290400	23.601	DIS3L2	intron	0.284812	A	7.3e-12	1.45307e-08	-0.079	-0.077	0.00011443	0.800478	-0.028	-0.002
					rs749052	GWAS	chr2:231931900	6.03	.	intergenic	0.274985	A	7.3e-12	3.96085e-07	-0.079	-0.069	1.314e-06	0.140114	-0.064	-0.023
					rs3103267	GWAS	chr2:232123872	26.483	DIS3L2	intron	0.244123	A	7.3e-12	1.43199e-07	-0.079	-0.07	4.0284e-06	0.15783	-0.033	-0.012
					rs2580816	GWAS	chr2:231933256	20.127	.	intergenic	0.220961	A	7.3e-12	3.85839e-07	-0.079	-0.066	4.4932e-07	0.0382736	-0.04	-0.018
					rs6750795	GWAS	chr2:231513520	44.42	.	intergenic	<0.01	A	7.3e-12	3.11507e-12	-0.079	-0.081	0.2557	0.0849015	0.007	0.011
					rs10460436	GWAS	chr2:231950631	2.591	.	intergenic	<0.01	A	7.3e-12	1.88031e-12	-0.079	-0.081	0.00022676	5.52226e-05	-0.073	-0.08
					rs6728302	GWAS	chr2:232189251	2.594	DIS3L2	intron	<0.01	A	7.3e-12	1.87031e-12	-0.079	-0.081	0.00023354	5.65452e-05	-0.073	-0.08
					rs7571816	GWAS	chr2:232212354	2.669	DIS3L2	intron	<0.01	A	7.3e-12	1.85213e-12	-0.079	-0.081	0.00025566	6.12102e-05	-0.072	-0.079
					AllGWAS[N=8,±500kb]						-	A	7.3e-12	1.65751e-06	-0.079	-0.083	-	-	-	-
rs62369524	chr5:32717122	39.16	NPR3	intron	rs7731703	GIANT˟	chr5:32694836	35.449	.	intergenic	0.645404	A	2.87e-10	1.3456e-05	-0.04	-0.047	3.898e-06	0.481126	-0.03	0.008
					rs3811958	GIANT	chr5:32771937	25.417	NPR3	intron	<0.01	A	2.87e-10	6.63098e-11	-0.04	-0.042	5.3157e-06	1.20411e-06	0.033	0.035
					rs9292468	GIANT	chr5:32818967	37.257	.	intergenic	0.045539	A	2.87e-10	1.35841e-07	-0.04	-0.035	5.6747e-08	2.87115e-05	0.035	0.028
					rs13183624	GIANT	chr5:32821062	27.14	.	intergenic	0.01869	A	2.87e-10	1.08441e-09	-0.04	-0.04	0.047942	0.25083	-0.014	-0.008
					rs11745439	GIANT	chr5:33229928	30.643	.	intergenic	<0.01	A	2.87e-10	5.07813e-10	-0.04	-0.04	0.021725	0.0414846	-0.016	-0.014
					AllGIANT[N=5, G125]						-	A	2.87e-10	0.000214515	-0.04	-0.042	-	-	-	-
					rs6450922	GWAS˟	chr5:32689612	30.559	.	intergenic	0.437994	A	2.87e-10	4.93094e-05	-0.04	-0.035	7.9365e-07	0.297957	-0.034	-0.009
					rs3792752	GWAS	chr5:32768528	25.412	NPR3	intron	<0.01	A	2.87e-10	6.62627e-11	-0.04	-0.042	5.0488e-06	1.14347e-06	0.033	0.035
					rs9292468	GWAS	chr5:32818967	37.257	.	intergenic	0.045539	A	2.87e-10	1.35841e-07	-0.04	-0.035	5.6747e-08	2.87115e-05	0.035	0.028
					rs1173727	GWAS	chr5:32830415	37.683	.	intergenic	0.041458	A	2.87e-10	1.2532e-07	-0.04	-0.035	2.5213e-08	1.15762e-05	0.036	0.029
					rs10472828	GWAS	chr5:32888712	47.921	.	intergenic	0.011892	A	2.87e-10	1.04972e-09	-0.04	-0.04	0.026156	0.119928	-0.014	-0.01
					AllGWAS[N=5,±500kb]						-	A	2.87e-10	0.000355789	-0.04	-0.032	-	-	-	-
rs244711	chr5:177082192	28.178	FGFR4	upstream	rs422421	GIANT˟	chr5:177090325	18.963	FGFR4	intron	0.314266	A	6.01e-18	1.34973e-08	-0.061	-0.048	2.0608e-12	0.00735192	-0.056	-0.026
					rs4868645	GIANT	chr5:176520117	47.317	.	intergenic	<0.01	A	6.01e-18	3.94919e-18	-0.061	-0.061	0.2216	0.125741	0.008	0.01
					rs11950938	GIANT	chr5:177149292	2.872	NSD1	intron	0.01049	A	6.01e-18	4.29766e-17	-0.061	-0.059	0.0088255	0.0829831	0.049	0.033
					rs12055154	GIANT	chr5:177248422	1.86	NSD1	intron	<0.01	A	6.01e-18	4.40157e-17	-0.061	-0.059	0.0025209	0.0222113	-0.07	-0.053
					AllGIANT[N=4, G152]						-	A	6.01e-18	3.31442e-07	-0.061	-0.044	-	-	-	-
					rs422421	GWAS˟	chr5:177090325	18.963	FGFR4	intron	0.314266	A	6.01e-18	1.34973e-08	6.01e-18	-0.048	2.0608e-12	0.00735192	-0.056	-0.026
rs41271299	chr6:19839184	4.778	ID4	intron	rs1047014	GIANT˟,GWAS˟	chr6:19841262	23.159	ID4	3 prime UTR	0.167444	A	3.82e-16	8.76235e-12	0.121	0.111	2.8821e-06	0.142811	0.035	0.012
rs143216125	chr6:75456541	47.94	FILIP1	intron	rs6903448	GIANT˟	chr6:75464116	19.535	FILIP1	intron	0.223335	A	2.62e-11	7.67906e-07	0.04	0.035	1.1494e-06	0.055333	-0.038	-0.017
					rs12209223	GIANT	chr6:75454873	11.073	FILIP1	intron	0.135251	A	2.62e-11	1.94209e-06	0.04	0.032	1.0191e-09	8.18514e-05	0.061	0.042
					AllGIANT[N=2, G168]						-	A	2.62e-11	0.000737522	0.04	0.026	-	-	-	-
					rs9360921	GWAS˟	chr6:75555926	9.733	.	intergenic	0.114002	A	2.62e-11	2.83505e-07	0.04	0.034	4.8825e-08	0.000624933	0.058	0.038
rs2763981	chr6:31872244	32.548	SLC44A4	intron	rs6457374	GIANT˟	chr6:31304484	29.057	.	intergenic	0.435641	A	5.77e-18	7.59581e-07	0.058	0.044	8.8455e-14	0.019169	0.052	0.022
					rs1265097	GIANT	chr6:31138682	6.788	PSORS1C1	missense	0.029822	A	5.77e-18	7.4511e-15	0.058	0.053	1.0847e-08	1.61433e-05	-0.071	-0.055
					rs2857693	GIANT	chr6:31620607	34.508	PRRC2A	upstream	0.082103	A	5.77e-18	3.72695e-13	0.058	0.051	5.241e-09	0.000450365	-0.039	-0.024
					AllGIANT[N=3, G162]						-	A	5.77e-18	7.57974e-06	0.058	0.04	-	-	-	-
					rs2247056	GWAS˟	chr6:31297713	29.063	.	intergenic	0.435631	A	5.77e-18	7.61558e-07	0.058	0.044	8.747e-14	0.0189861	0.052	0.022
					rs13437082	GWAS	chr6:31386783	22.865	.	intergenic	0.014374	A	5.77e-18	9.53377e-17	0.058	0.056	0.001135	0.0240256	-0.024	-0.017
					rs7751505	GWAS	chr6:31392478	22.634	.	intergenic	0.013411	A	5.77e-18	9.43773e-17	0.058	0.056	0.00086441	0.0177824	-0.025	-0.018
					rs2256183	GWAS	chr6:31412752	47.344	MICA	intron	0.131238	A	5.77e-18	2.48236e-14	0.058	0.055	2.335e-05	0.22965	-0.027	-0.008
					rs2844479	GWAS	chr6:31605179	32.78	.	intergenic	0.188817	A	5.77e-18	4.03901e-11	0.058	0.049	5.6454e-10	0.00629915	-0.041	-0.02
					rs592229	GWAS	chr6:31962664	48.514	SKIV2L	intron	0.24285	A	5.77e-18	2.06079e-11	0.058	0.052	1.3028e-08	0.102398	-0.036	-0.012
					rs185819	GWAS	chr6:32082290	48.042	TNXB	missense	0.239299	A	5.77e-18	2.22767e-11	0.058	0.051	1.0355e-08	0.0854923	-0.036	-0.012
					AllGWAS[N=7,±500kb]						-	A	5.77e-18	0.000114751	0.058	0.038	-	-	-	-
rs35894635	chr9:92563786	44.29	CENPP	intron	rs7043114	GIANT˟	chr9:92625701	42.686	IPPK	intron	0.588383	A	4.92e-11	5.01895e-10	-0.04	-0.061	0.00074997	0.00892688	0.021	-0.026
					rs9969804	GWAS˟	chr9:92666838	42.467	IPPK	intron	0.582886	A	4.92e-11	1.52688e-09	-0.04	-0.059	0.00046427	0.0183862	0.022	-0.023
rs531184891	chr11:67129906	8.122	KDM2A	intron	rs7112925	GWAS˟,GIANT˟	chr11:67058689	37.676	RHOD	intron	0.110593	A	1.77e-25	6.34223e-20	-0.12	-0.111	4.2786e-08	0.029975	-0.036	-0.015
rs26858	chr16:2209765	48.47	BRICD5	intron	rs26868	GIANT˟	chr16:2199375	48.334	CASKIN1	upstream	0.34632	A	3.78e-10	1.1985e-07	-0.04	-0.041	0.00075784	0.704396	0.021	-0.003
					rs2014467	GIANT	chr16:2286393	32.144	ABCA3	intron	0.056174	A	3.78e-10	1.07394e-09	-0.04	-0.04	0.15315	0.951754	0.01	0
					rs12926008	GIANT	chr16:2438210	29.63	CCNF	intron	0.013354	A	3.78e-10	3.36444e-09	-0.04	-0.038	0.0006307	0.00646647	-0.024	-0.019
					rs1053996	GIANT	chr16:3142650	40.185	ZNF213	3 prime UTR	<0.01	A	3.78e-10	5.44319e-10	-0.04	-0.039	0.092699	0.145496	0.011	0.009
					rs129963	GIANT	chr16:3746146	41.7	CREBBP	intron	<0.01	A	3.78e-10	3.96853e-10	-0.04	-0.04	0.36773	0.39783	-0.006	-0.005
					rs2531992	GIANT	chr16:3971733	11.641	ADCY9	intron	<0.01	A	3.78e-10	5.60675e-10	-0.04	-0.039	0.004363	0.00668095	-0.028	-0.027
					rs960006	GIANT	chr16:4861194	47.114	UBN1	intron	<0.01	A	3.78e-10	4.00743e-10	-0.04	-0.04	0.00029083	0.000307532	0.023	0.023
					AllGIANT[N=7, G345]						-	A	3.78e-10	4.74299e-07	-0.04	-0.04	-	-	-	-
					rs26868	GWAS˟	chr16:2199375	48.334	CASKIN1	upstream	0.34632	A	3.78e-10	1.1985e-07	-0.04	-0.041	0.00075784	0.704396	0.021	-0.003
rs144724110	chr17:63927378	44.87	CD79B	downstream	rs2070776	GIANT˟	chr17:63930138	35.754	CD79B	synonymous	0.685219	A	1.55e-23	7.4877e-13	-0.063	-0.08	5.344e-13	0.06241	-0.047	0.022
					rs2044124	GIANT	chr17:63768065	5.835	CCDC47	intron	0.050305	A	1.55e-23	1.20904e-21	-0.063	-0.062	0.0023082	0.424077	0.04	0.011
					rs2854207	GIANT	chr17:63869747	27.024	CSH2	downstream	0.206781	A	1.55e-23	1.25694e-16	-0.063	-0.059	7.5291e-09	0.165572	0.041	0.011
					AllGIANT[N=3, G374]						-	A	1.55e-23	1.73093e-09	-0.063	-0.072	-	-	-	-
					rs2070776	GWAS˟	chr17:63930138	35.754	CD79B	synonymous	0.685219	A	1.55e-23	7.4877e-13	-0.063	-0.08	5.344e-13	0.06241	-0.047	0.022
					rs7209435	GWAS	chr17:63635604	27.3	MAP3K3	intron	0.207897	A	1.55e-23	6.88691e-17	-0.063	-0.059	1.7348e-08	0.222528	0.04	0.01
					rs11658329	GWAS	chr17:63685671	27.216	MAP3K3	intron	0.20679	A	1.55e-23	1.18608e-16	-0.063	-0.059	8.0839e-09	0.168096	0.041	0.011
					rs3785574	GWAS	chr17:63685825	33.702	MAP3K3	intron	0.341984	A	1.55e-23	2.60928e-14	-0.063	-0.059	6.3366e-11	0.392638	-0.043	-0.007
					rs2665838	GWAS	chr17:63889105	26.59	.	intergenic	0.209901	A	1.55e-23	1.31474e-16	-0.063	-0.059	7.6044e-09	0.178226	0.041	0.011
					rs2854160	GWAS	chr17:63899888	34.474	CSH1	upstream	0.415208	A	1.55e-23	9.58741e-13	-0.063	-0.059	1.7835e-12	0.422381	-0.046	-0.007
					rs2941551	GWAS	chr17:63901188	26.949	CSH1	upstream	0.218415	A	1.55e-23	2.84086e-16	-0.063	-0.058	3.1321e-09	0.155236	0.042	0.011
					AllGWAS[N=7,±500kb]						-	A	1.55e-23	1.78676e-11	-0.063	-0.08	-	-	-	-
-	chr19:2175004	40.67	DOTL1	intron	rs11880992	GIANT˟	chr19:2176404	39.331	DOT1L	intron	0.757993	A	7.2695e-11	0.000386536	0.042	0.047	4.2897e-08	0.705261	0.036	-0.005
					rs12982744	GWAS˟	chr19:2177194	37.151	DOT1L	intron	0.81	A	7.2695e-11	2.59404e-05	0.042	0.063	1.9787e-07	0.132196	0.034	-0.023
rs8104479	chr19:10210073	16.97	.	intergenic	rs6511689	GIANT˟	chr19:10210413	30.861	.	intergenic	0.458372	A	3.02e-10	5.7833e-07	-0.05	-0.057	0.00010974	0.569775	-0.026	0.005
					rs8102380	GIANT	chr19:10690509	27.7	ILF3	3 prime UTR	<0.01	A	3.02e-10	5.66154e-10	-0.05	-0.052	0.0081967	0.01612	0.019	0.017
					AllGIANT[N=2, G395]						-	A	3.02e-10	1.87062e-06	-0.05	-0.055	-	-	-	-
					rs7250071	GWAS˟	chr19:10655143	30.092	ILF3	intron	<0.01	A	3.02e-10	5.34814e-10	-0.05	-0.052	0.079259	0.158336	0.012	0.012
					rs12459943	GWAS	chr19:10748832	0.022	DNM2	intron	<0.01	A	3.02e-10	3.12917e-10	-0.05	-0.053	0.30029	0.310283	0.265	0.265
					AllGWAS[N=2,±500kb]						-	A	3.02e-10	5.49076e-10	-0.05	-0.052	-	-	-	-
