# Supplementary material for: Epigenetic and genetic components of height regulation
Source: Nat Commun. 2016 Nov 16;7:13490. doi: 10.1038/ncomms13490 (PMC5116096; doi:10.1038/ncomms13490)
Supplement: Supplementary Data 5 — Conditional analysis for thirteen variants representing novel independent height signals. [file ncomms13490-s6.xlsx]

## Sheet: Supp_data_5
Supplementary Data 5. Conditional analysis for thirteen (Icelandic) variants representing novel independent height signals detected in the present study. The variants associate with height either under an additive (A), recessive (R) or a paternal (P) model and all P-values (P) and effects (β(SD)), presented in the table, are according to which mode of inheritance resulted in the most significant …
_______________________Icelandic variant_______________________					_________________________Reported variant________________________								Icelandic variant cond. on reported variant				Reported variant cond. on Icelandic variant
SNV ID	Position (Hg38)	MAF(%)	Gene	Consequence	SNV ID	Label	Position (Hg38)	MAF(%)	Gene	Consequence	r2	Model	P	Adj.P	β(SD)	Adj. β(SD)	P	Adj.P	β(SD)	Adj. β(SD)
-	chr1:150553749	0.788	ADAMTSL4	frameshift	rs956796	GIANT˟	chr1:150213795	11.338	ANP32E	downstream	0.036907	A	2e-08	1.00486e-07	-0.2	-0.194	0.044812	0.344339	-0.02	-0.009
					rs7534365	GIANT	chr1:149904572	16.772	SV2A	3 prime UTR	<0.01	A	2e-08	6.47599e-08	-0.2	-0.193	6.3e-08	2.03531e-07	0.046	0.044
					rs3767627	GIANT	chr1:149966973	16.519	OTUD7B	intron	<0.01	A	2e-08	3.50332e-08	-0.2	-0.197	4.986e-10	8.6377e-10	-0.053	-0.052
					AllGIANT[N=3, G26]						-	A	2e-08	5.71811e-07	-0.2	-0.182	-	-	-	-
					rs11205277	GWAS˟	chr1:149920979	44.086	SV2A	upstream	<0.01	A	2e-08	7.03383e-07	-0.2	-0.178	5.3351e-17	1.74198e-15	0.053	0.051
					rs11205303	GWAS	chr1:149934520	40.999	MTMR11	missense	<0.01	A	2e-08	6.14662e-07	-0.2	-0.178	9.6808e-18	2.75415e-16	0.055	0.053
					AllGWAS[N=2,±500kb]						-	A	2e-08	7.05818e-07	-0.2	-0.178	-	-	-	-
rs62623707	chr5:135952943	5.56	LECT2	missense	[N=0, ± 500kb]	-	-	-	-	-	-	R	2.01e-10	-	-0.369	-	-	-	-	-
rs201828593	chr8:134610589	0.691	ZFAT	missense	rs6577717	GIANT˟	chr8:134641589	32.472	ZFAT	intron	<0.01	A	7.99e-08	1.34294e-07	0.199	0.196	0.094882	0.181985	-0.011	-0.009
					rs894343	GIANT	chr8:134600352	29.892	ZFAT	intron	<0.01	A	7.99e-08	5.66539e-08	0.199	0.202	0.40987	0.247333	0.006	0.008
					rs1036821	GIANT	chr8:134638240	26.984	ZFAT	intron	<0.01	A	7.99e-08	3.23725e-07	0.199	0.19	9.7318e-08	3.96321e-07	-0.038	-0.036
					AllGIANT[N=3, G225]						-	A	7.99e-08	1.55297e-06	0.199	0.179	-	-	-	-
					rs12680655	GWAS˟	chr8:134625094	37.12	ZFAT	intron	<0.01	A	7.99e-08	3.26064e-07	0.199	0.19	6.8357e-06	2.84771e-05	-0.029	-0.027
					rs733254	GWAS	chr8:134626389	25.331	ZFAT	intron	<0.01	A	7.99e-08	1.33214e-07	0.199	0.196	0.026202	0.0469001	-0.016	-0.014
					AllGWAS[N=2,±500kb]						-	A	7.99e-08	3.31697e-07	0.199	0.19	-	-	-	-
rs75596750	chr8:134610608	0.35	ZFAT	missense	rs6577717	GIANT˟	chr8:134641589	32.472	ZFAT	intron	<0.01	A	8.86e-10	1.35096e-09	0.32	0.317	0.094882	0.159793	-0.011	-0.009
					rs894343	GIANT	chr8:134600352	29.892	ZFAT	intron	<0.01	A	8.86e-10	7.07133e-10	0.32	0.322	0.40987	0.288949	0.006	0.007
					rs1036821	GIANT	chr8:134638240	26.984	ZFAT	intron	<0.01	A	8.86e-10	3.09801e-09	0.32	0.31	9.7318e-08	3.43143e-07	-0.038	-0.036
					AllGIANT[N=3, G225]						-	A	8.86e-10	1.30602e-08	0.32	0.298	-	-	-	-
					rs733254	GWAS˟	chr8:134626389	25.331	ZFAT	intron	0.010373	A	8.86e-10	1.67127e-10	0.32	0.335	0.026202	0.00417119	-0.016	-0.021
					rs12680655	GWAS	chr8:134625094	37.12	ZFAT	intron	<0.01	A	8.86e-10	8.57345e-11	0.32	0.34	6.8357e-06	6.32412e-07	-0.029	-0.033
					AllGWAS[N=2,±500kb]						-	A	8.86e-10	1.78426e-10	0.32	0.335	-	-	-	-
-	chr9:35807109	0.058	NPR2	missense	rs3763631	GIANT˟	chr9:35808337	28.844	NPR2,SPAG8	intron	<0.01	A	3.61e-31	2.06438e-30	-1.529	-1.51	9.3514e-05	0.000581447	-0.027	-0.024
					rs10972628	GIANT	chr9:35937614	27.564	.	intergenic	<0.01	A	3.61e-31	2.74742e-31	-1.529	-1.532	0.11804	0.0825244	-0.011	-0.012
					AllGIANT[N=2, G230]						-	A	3.61e-31	1.59134e-30	-1.529	-1.513	-	-	-	-
					rs7871764	GWAS˟	chr9:34071543	35.114	.	intergenic	<0.01	A	3.61e-31	4.73688e-31	-1.529	-1.526	0.22317	0.32331	0.008	0.007
-	chr10:68686650	0.134	TET1	missense	rs10997979	GIANT˟	chr10:68177435	48.482	MYPN	intron	<0.01	A	1.59e-08	2.62143e-08	0.476	0.469	0.022078	0.0389675	-0.014	-0.013
					rs4746769	GIANT	chr10:68436823	11.774	DNA2	intron	<0.01	A	1.59e-08	2.0698e-08	0.476	0.472	0.001617	0.00214074	-0.031	-0.03
					AllGIANT[N=2, G253]						-	A	1.59e-08	2.98795e-08	0.476	0.467	-	-	-	-
rs147239461	chr11:1965172	5.09	IGF2-H19	intron	rs4320932	GIANT˟	chr11:2150371	15.627	INS-IGF2	intron	0.014385	P	5.9e-13	7.65481e-11	-0.121	-0.11	2.9506e-10	3.97952e-08	-0.064	-0.056
					rs17659078	GIANT	chr11:2263360	27.744	.	intergenic	<0.01	P	5.9e-13	7.56314e-13	-0.121	-0.121	0.26949	0.396132	0.009	0.007
					rs2237886	GIANT	chr11:2789501	13.44	KCNQ1	intron	<0.01	P	5.9e-13	5.15994e-13	-0.121	-0.121	0.80842	0.577555	-0.003	-0.006
					AllGIANT[N=3, G264]						-	P	5.9e-13	8.26296e-11	-0.121	-0.11	-	-	-	-
					rs149658560	Sardina˟	chr11:2746032	3.74	KCNQ1	intron	<0.01	P	5.9e-13	7.69263e-13	-0.121	-0.12	0.17298	0.249829	0.027	0.023
					rs150199504	Sardina	chr11:2793730	0.154	KCNQ1	intron	<0.01	P	5.9e-13	5.92541e-13	-0.121	-0.121	0.48867	0.497975	0.068	0.066
					rs143840904	Sardina	chr11:2792092	1.78	KCNQ1	intron	<0.01	P	5.9e-13	8.21097e-13	-0.121	-0.12	0.042395	0.06292	0.057	0.053
					rs2075870	Sardina	chr11:2768789	1.111	KCNQ1	intron	<0.01	P	5.9e-13	7.849e-13	-0.121	-0.12	0.027452	0.0383374	0.079	0.075
					rs12790610	Sardina	chr11:2773768	2.727	KCNQ1	intron	<0.01	P	5.9e-13	6.75857e-13	-0.121	-0.121	0.40523	0.519821	0.019	0.015
					rs67004488	Sardina	chr11:2766574	3.115	KCNQ1	intron	<0.01	P	5.9e-13	7.33271e-13	-0.121	-0.121	0.26165	0.364768	0.024	0.02
					AllSardinia[N=6]						-	P	5.9e-13	9.38082e-13	-0.121	-0.12	-	-	-	-
rs7482510	chr11:2169361	16.84	IGF2-H19	intron	rs4320932	GIANT˟	chr11:2150371	15.627	INS-IGF2	intron	0.486492	P	5.1e-11	0.00230518	-0.065	-0.042	2.9506e-10	0.0154793	-0.064	-0.034
					rs17659078	GIANT	chr11:2263360	27.744	.	intergenic	<0.01	P	5.1e-11	6.14219e-11	-0.065	-0.065	0.26949	0.354031	0.009	0.008
					rs2237886	GIANT	chr11:2789501	13.44	KCNQ1	intron	<0.01	P	5.1e-11	4.23814e-11	-0.065	-0.065	0.80842	0.514763	-0.003	-0.007
					AllGIANT[N=3, G264]						-	P	5.1e-11	0.00219141	-0.065	-0.042	-	-	-	-
					rs149658560	Sardina˟	chr11:2746032	3.74	KCNQ1	intron	<0.01	P	5.1e-11	6.64099e-11	-0.065	-0.064	0.17298	0.24637	0.027	0.023
					rs150199504	Sardina	chr11:2793730	0.154	KCNQ1	intron	<0.01	P	5.1e-11	5.31144e-11	-0.065	-0.065	0.48867	0.525372	0.068	0.062
					rs143840904	Sardina	chr11:2792092	1.78	KCNQ1	intron	<0.01	P	5.1e-11	7.21412e-11	-0.065	-0.064	0.042395	0.0634702	0.057	0.052
					rs2075870	Sardina	chr11:2768789	1.111	KCNQ1	intron	<0.01	P	5.1e-11	6.33623e-11	-0.065	-0.064	0.027452	0.0350878	0.079	0.076
					rs12790610	Sardina	chr11:2773768	2.727	KCNQ1	intron	<0.01	P	5.1e-11	4.85715e-11	-0.065	-0.065	0.40523	0.373623	0.019	0.021
					rs67004488	Sardina	chr11:2766574	3.115	KCNQ1	intron	<0.01	P	5.1e-11	4.94273e-11	-0.065	-0.065	0.26165	0.249762	0.024	0.025
					AllSardinia[N=6]						-	P	5.1e-11	8.2467e-11	-0.065	-0.064	-	-	-	-
rs41286560	chr14:100883117	3.2	RTL1	missense	[N=0, ± 500kb]	-	-	-	-	-	-	P	2.2e-08	-	-0.117	-	-	-	-	-
-	chr15:88872939	0.014	ACAN	missense	rs11633371	GIANT˟	chr15:88813601	49.884	ACAN	intron	<0.01	A	1.17e-09	1.95376e-09	-1.613	-1.591	3.6549e-08	6.15474e-08	0.035	0.034
					rs1348002	GIANT	chr15:88569907	33.804	.	intergenic	<0.01	A	1.17e-09	1.20311e-09	-1.613	-1.612	0.26441	0.273853	0.007	0.007
					rs16942341	GIANT	chr15:88845674	1.728	ACAN	synonymous	<0.01	A	1.17e-09	1.11728e-09	-1.613	-1.615	5.9517e-07	5.68098e-07	-0.121	-0.121
					rs2280470	GIANT	chr15:88852395	32.633	ACAN	intron	<0.01	A	1.17e-09	1.61721e-09	-1.613	-1.599	0.00021157	0.000296508	0.025	0.024
					rs3817428	GIANT	chr15:88872016	28.411	ACAN	missense	<0.01	A	1.17e-09	1.0085e-09	-1.613	-1.619	1.6886e-05	1.4567e-05	-0.03	-0.03
					AllGIANT[N=5, G340]						-	A	1.17e-09	2.25889e-09	-1.613	-1.584	-	-	-	-
					rs8042988	GWAS˟	chr15:88869048	34.767	ACAN	intron	<0.01	A	1.17e-09	1.55372e-09	-1.613	-1.601	0.018121	0.0248923	-0.016	-0.015
					rs8041863	GWAS	chr15:88816458	49.977	ACAN	intron	<0.01	A	1.17e-09	1.95498e-09	-1.613	-1.591	3.1037e-08	5.22943e-08	0.035	0.035
					rs4932217	GWAS	chr15:89358801	42.06	.	intergenic	<0.01	A	1.17e-09	1.06631e-09	-1.613	-1.617	0.051533	0.0462114	-0.012	-0.013
					rs2351491	GWAS	chr15:88854874	34.394	ACAN	synonymous	<0.01	A	1.17e-09	1.43948e-09	-1.613	-1.604	0.019366	0.0244289	0.015	0.015
					rs2280470	GWAS	chr15:88852395	32.633	ACAN	intron	<0.01	A	1.17e-09	1.61721e-09	-1.613	-1.599	0.00021157	0.000296508	0.025	0.024
					rs420017	GWAS	chr15:89073850	35.483	.	intergenic	<0.01	A	1.17e-09	1.16792e-09	-1.613	-1.613	0.95041	0.921299	0	-0.001
					rs3817428	GWAS	chr15:88872016	28.411	ACAN	missense	<0.01	A	1.17e-09	1.0085e-09	-1.613	-1.619	1.6886e-05	1.4567e-05	-0.03	-0.03
					rs16942341	GWAS	chr15:88845674	1.728	ACAN	synonymous	<0.01	A	1.17e-09	1.11728e-09	-1.613	-1.615	5.9517e-07	5.68098e-07	-0.121	-0.121
					AllGWAS[N=8,±500kb]						-	A	1.17e-09	1.48081e-09	-1.613	-1.604	-	-	-	-
rs72755233	chr15:100152748	13.859	ADAMTS17	missense	rs4246302	GIANT˟	chr15:100147762	32.922	ADAMTS17	intron	0.079073	A	8.75e-27	9.32966e-23	-0.098	-0.094	4.6481e-06	0.108673	0.031	0.011
					rs2573625	GIANT	chr15:99972953	31.604	ADAMTS17	3 prime UTR	<0.01	A	8.75e-27	1.8053e-28	-0.098	-0.102	0.00017625	3.11138e-06	-0.025	-0.032
					rs4548838	GIANT	chr15:100220985	47.285	ADAMTS17	intron	0.011898	A	8.75e-27	4.23719e-24	-0.098	-0.093	7.4343e-10	4.1593e-07	0.039	0.032
					rs7170986	GIANT	chr15:101092662	27.477	.	intergenic	<0.01	A	8.75e-27	2.69054e-26	-0.098	-0.097	5.0705e-06	1.65729e-05	-0.032	-0.03
					rs8042424	GIANT	chr15:101222334	22.811	CHSY1	intron	<0.01	A	8.75e-27	2.03136e-26	-0.098	-0.097	0.0017442	0.00441425	-0.023	-0.021
					AllGIANT[N=5, G343]						-	A	8.75e-27	6.56779e-21	-0.098	-0.09	-	-	-	-
					rs2573652	GWAS˟	chr15:99974409	31.132	ADAMTS17	missense	<0.01	A	8.75e-27	1.31511e-28	-0.098	-0.102	5.5288e-05	7.17399e-07	-0.027	-0.034
					rs4965598	GWAS	chr15:100219409	33.848	ADAMTS17	intron	<0.01	A	8.75e-27	1.40397e-25	-0.098	-0.096	1.5854e-08	2.75831e-07	0.037	0.034
					rs4965593	GWAS	chr15:100218180	33.468	ADAMTS17	intron	<0.01	A	8.75e-27	1.02221e-25	-0.098	-0.096	6.6556e-08	8.43606e-07	0.036	0.033
					rs4533267	GWAS	chr15:100246066	28.348	ADAMTS17	intron	<0.01	A	8.75e-27	6.70106e-27	-0.098	-0.098	2.8371e-08	2.19864e-08	0.039	0.039
					AllGWAS[N=4,±500kb]						-	A	8.75e-27	4.50572e-28	-0.098	-0.101	-	-	-	-
-	chr17:63918372	0.927	GH1	missense	rs2070776	GIANT˟	chr17:63930138	35.754	CD79B	synonymous	0.016848	A	1.03e-15	9.3062e-13	-0.259	-0.232	5.344e-13	5.02211e-10	-0.047	-0.041
					rs2044124	GIANT	chr17:63768065	5.835	CCDC47	intron	<0.01	A	1.03e-15	1.83016e-15	-0.259	-0.256	0.0023082	0.00432851	0.04	0.038
					rs2854207	GIANT	chr17:63869747	27.024	CSH2	downstream	<0.01	A	1.03e-15	1.37324e-14	-0.259	-0.248	7.5291e-09	1.05338e-07	0.041	0.038
					AllGIANT[N=3, G374]						-	A	1.03e-15	1.32903e-12	-0.259	-0.23	-	-	-	-
					rs3785574	GWAS˟	chr17:63685825	33.702	MAP3K3	intron	0.018391	A	1.03e-15	6.45368e-13	-0.259	-0.234	6.3366e-11	4.25738e-08	-0.043	-0.037
					rs2854160	GWAS	chr17:63899888	34.474	CSH1	upstream	0.01785	A	1.03e-15	9.55652e-13	-0.259	-0.232	1.7835e-12	1.73212e-09	-0.046	-0.04
					rs2070776	GWAS	chr17:63930138	35.754	CD79B	synonymous	0.016848	A	1.03e-15	9.3062e-13	-0.259	-0.232	5.344e-13	5.02211e-10	-0.047	-0.041
					rs7209435	GWAS	chr17:63635604	27.3	MAP3K3	intron	<0.01	A	1.03e-15	1.41107e-14	-0.259	-0.248	1.7348e-08	2.49898e-07	0.04	0.036
					rs11658329	GWAS	chr17:63685671	27.216	MAP3K3	intron	<0.01	A	1.03e-15	1.45748e-14	-0.259	-0.248	8.0839e-09	1.19866e-07	0.041	0.037
					rs2941551	GWAS	chr17:63901188	26.949	CSH1	upstream	<0.01	A	1.03e-15	1.445e-14	-0.259	-0.248	3.1321e-09	4.60081e-08	0.042	0.039
					rs2665838	GWAS	chr17:63889105	26.59	.	intergenic	<0.01	A	1.03e-15	1.27504e-14	-0.259	-0.249	7.6044e-09	9.88044e-08	0.041	0.038
					AllGWAS[N=8,±500kb]						-	A	1.03e-15	1.62322e-12	-0.259	-0.23	-	-	-	-
rs62621197	chr19:8605262	2.401	ADAMTS10	missense	rs4072910	GIANT˟,GWAS	chr19:8579147	45.205	MYO1F	upstream	0.019746	A	7.3e-14	8.78428e-13	-0.156	-0.151	0.0037242	0.0605049	-0.018	-0.012
					rs7249094	GWAS˟	chr19:8607115	40.409	ADAMTS10	intron	0.036368	A	7.3e-14	1.03995e-11	-0.156	-0.145	2.1116e-05	0.00385864	-0.027	-0.019
					AllGWAS[N=2,±500kb]						-	A	7.3e-14	9.39038e-11	-0.156	-0.139	-	-	-	-
