# Supplementary material for: Epigenetic and genetic components of height regulation
Source: Nat Commun. 2016 Nov 16;7:13490. doi: 10.1038/ncomms13490 (PMC5116096; doi:10.1038/ncomms13490)
Supplement: Supplementary Data 6 — Regulatory annotation of variants associating with height under parent-of-origin models. [file ncomms13490-s7.xlsx]

## Sheet: Supp_data_6
Supplementary Data 6. Regulatory annotation of parent-of-origin height associated variants and their correlates (r2 > 0.8) including overlap with chromatin states and transcription factor binding sites. Reference data for regulatory elements: Chromatin states: The Roadmap project (http://egg2.wustl.edu/roadmap/web_portal/index.html), as summarized by HaploReg v4.1 (http://www.broadinstitute.org/m…
			1000G MAF(%)	ExAC MAF(%)			Closest imprinted DMR (distance)	Transcription factors bound by ChIP	Overlap with enhancer and promoter chromatin signatures in 127 cell types (from histone modification ChIP and DNase) aggregated into 24 tissue groups
Locus	Position (hg38)		European	European	rsid	r2			Adrenal	Blood	Bone	Brain	Breast	Cervix	ESC	ES-derived	Fat	GI	Heart	iPSC	Kidney	Liver	Lung	Muscle	Ovary	Pancreas	Placenta	Skin	Spleen	Stromal	Thymus	Vascular
IGF2-H19(A)	chr11	1902116	2.19	-	rs145861779	0.87	H19-ICR (74 kb)
	chr11	1904726	2.09	-	rs141703487	0.87	H19-ICR (71 kb)		Enh															Enh
	chr11	1940471	-	-	n/a	0.92	H19-ICR (36 kb)			Enh										Enh
	chr11	1949505	2.39	-	rs76592672	0.89	H19-ICR (27 kb)	CTCF	Enh	Pro, Enh		Pro, Enh	Enh			Enh	Enh	Enh	Enh	Enh		Enh, Pro	Enh	Enh, Pro	Enh	Enh	Enh	Enh, Pro	Enh	Enh	Enh	Enh
	chr11	1949506	2.39	-	rs75711836	0.89	H19-ICR (27 kb)	CTCF	Enh	Pro, Enh		Pro, Enh	Enh			Enh	Enh	Enh	Enh	Enh		Enh, Pro	Enh	Enh, Pro	Enh	Enh	Enh	Enh, Pro	Enh	Enh	Enh	Enh
	chr11	1953689	2.39	-	rs113666865	0.99	H19-ICR (23 kb)	CTCF, CTCFL, EBF1, ELF1, FOXM1, GABPA, MAZ, RAD21, RUNX3, SMC3, YYA	Enh	Enh		Enh	Enh			Enh	Enh	Enh	Enh	Enh		Enh	Enh	Enh, Pro	Enh		Enh	Enh	Enh	Enh	Enh
	chr11	1955281	2.39	-	rs79515490	0.98	H19-ICR (21 kb)	REST	Enh			Enh	Enh			Enh		Enh	Enh	Enh	Enh	Enh	Enh	Enh, Pro			Enh	Enh	Enh		Enh
	chr11	1965172	2.39	-	rs147239461	-	H19-ICR (11 kb)		Enh						Enh	Enh	Enh	Enh	Enh	Enh		Enh	Enh	Enh, Pro	Enh		Enh	Enh	Enh
	chr11	1967507	2.39	-	rs75676658	0.84	H19-ICR (9 kb)		Enh	Enh	Enh			Enh	Enh	Enh	Enh	Enh	Enh	Enh		Enh	Enh	Pro	Enh		Enh	Enh		Enh
IGF2-H19(B)	chr11	2169361	25.05	-	rs7482510	-	IGF2-DMR (21 kb)	ESR1								Enh		Enh		Enh		Enh					Enh
KCNQ1	chr11	2792092	2.29	-	rs143840904	-	KvDMR1 (12 kb)	EZH2, POLR2A, TAF1		Pro, Enh		Pro, Enh	Pro		Pro	Pro	Pro	Pro, Enh	Pro, Enh	Pro		Pro	Enh	Pro	Pro	Pro	Pro	Pro	Enh	Pro	Pro	Pro
RTL1	chr14	100883117	1.89	2.4	rs41286560	-	IG-DMR (2 kb)																	Enh
